# Supplementary material for: Estimating Air Temperature and Its Influence on Malaria Transmission across Africa
Source: PLoS One. 2013 Feb 20;8(2):e56487. doi: 10.1371/journal.pone.0056487 (PMC3577915; doi:10.1371/journal.pone.0056487)
Supplement: Dataset S1 — Fourier transforms of the modelled night time air temperatures across Africa at a spatial resolution of 0.1° longitude and latitude. (ZIP) [file pone.0056487.s005.zip › FT_2003-2006_64ppyear_ERAnight_0_1deg_255721.txt]

longitude	latitude	H0	ReH1	ImH1	ReH2	ImH2
20	-34.8	3814	398	123	1	35
19.6	-34.7	3674	404	141	2	25
19.7	-34.7	3621	403	125	12	43
19.8	-34.7	3617	434	138	21	38
19.9	-34.7	3735	451	133	21	56
20	-34.7	3762	448	130	7	45
20.1	-34.7	3714	432	147	-2	28
19.4	-34.6	3713	402	123	-11	22
19.5	-34.6	3625	452	137	-19	37
19.6	-34.6	3528	432	141	-5	35
19.7	-34.6	3551	450	144	-1	43
19.8	-34.6	3660	436	134	-5	33
19.9	-34.6	3644	425	128	-14	37
20	-34.6	3710	429	142	-6	29
20.1	-34.6	3668	225	142	14	57
20.2	-34.6	3627	347	149	9	59
20.3	-34.6	3939	448	139	-13	25
19.4	-34.5	3548	456	140	-25	26
19.5	-34.5	3433	467	155	-26	33
19.6	-34.5	3407	468	147	-31	32
19.7	-34.5	3391	431	144	-21	21
19.8	-34.5	3391	409	152	-9	18
19.9	-34.5	3385	418	145	0	27
20	-34.5	3406	342	133	15	44
20.1	-34.5	3563	424	149	-9	31
20.2	-34.5	3777	457	142	-17	26
20.3	-34.5	3915	452	140	-17	33
20.4	-34.5	3831	457	144	-12	30
19.2	-34.4	3675	406	120	-15	20
19.3	-34.4	3499	400	127	-18	21
19.4	-34.4	3398	432	140	-30	29
19.5	-34.4	3407	461	149	-23	35
19.6	-34.4	3410	458	158	-15	35
19.7	-34.4	3169	421	150	-15	33
19.8	-34.4	3251	321	74	20	61
19.9	-34.4	3295	307	87	19	70
20	-34.4	3304	264	100	47	59
20.1	-34.4	3323	325	140	24	55
20.2	-34.4	3423	347	143	21	47
20.3	-34.4	3601	449	139	-9	27
20.4	-34.4	3643	444	136	-4	34
20.5	-34.4	3579	442	147	-12	35
20.6	-34.4	3638	364	147	-11	29
20.7	-34.4	3641	390	157	-10	24
20.8	-34.4	3701	373	144	10	18
21.2	-34.4	3748	458	157	3	43
21.3	-34.4	3601	437	148	-2	20
21.4	-34.4	3878	394	135	6	24
18.9	-34.3	3355	399	135	-25	15
19	-34.3	3549	435	136	-22	16
19.1	-34.3	3500	438	131	-12	22
19.2	-34.3	3590	501	149	-18	29
19.3	-34.3	3314	489	159	-21	29
19.4	-34.3	3319	456	133	0	37
19.5	-34.3	3263	398	115	-3	54
19.6	-34.3	3274	370	81	4	94
19.7	-34.3	3152	350	79	7	81
19.8	-34.3	3124	300	79	18	94
19.9	-34.3	3184	315	111	27	54
20	-34.3	3251	337	134	27	49
20.1	-34.3	3270	376	141	29	38
20.2	-34.3	3247	378	148	16	25
20.3	-34.3	3265	411	145	-1	33
20.4	-34.3	3208	323	141	24	24
20.5	-34.3	3279	377	151	14	27
20.6	-34.3	3413	431	152	-4	28
20.7	-34.3	3369	267	135	36	28
20.8	-34.3	3481	315	149	34	21
20.9	-34.3	3563	386	161	9	21
21	-34.3	3661	439	163	-6	35
21.1	-34.3	3665	451	155	-14	32
21.2	-34.3	3617	474	151	-17	36
21.3	-34.3	3673	434	148	-18	27
21.4	-34.3	3689	435	150	-9	28
21.5	-34.3	3640	421	158	-13	28
21.6	-34.3	3541	424	154	-16	21
21.7	-34.3	3567	410	152	-9	15
21.8	-34.3	3666	391	144	-24	23
21.9	-34.3	3705	400	140	-6	30
18.4	-34.2	3704	390	110	-5	4
18.9	-34.2	3105	447	153	-32	23
19	-34.2	3523	500	121	-25	22
19.1	-34.2	3395	512	113	-37	27
19.2	-34.2	3407	485	133	-17	24
19.3	-34.2	3255	411	88	-4	64
19.4	-34.2	3259	465	96	-13	55
19.5	-34.2	3058	468	147	-26	25
19.6	-34.2	3122	439	134	-17	43
19.7	-34.2	3069	383	101	15	66
19.8	-34.2	3103	340	91	25	74
19.9	-34.2	3165	345	105	21	54
20	-34.2	3167	333	113	32	34
20.1	-34.2	3116	355	126	26	36
20.2	-34.2	3105	359	139	26	27
20.3	-34.2	3164	353	147	21	31
20.4	-34.2	3183	377	150	16	35
20.5	-34.2	3342	437	137	12	32
20.6	-34.2	3273	351	130	25	44
20.7	-34.2	3266	287	136	45	42
20.8	-34.2	3306	303	158	50	31
20.9	-34.2	3390	296	173	43	11
21	-34.2	3401	378	166	33	16
21.1	-34.2	3401	345	168	24	13
21.2	-34.2	3410	444	168	2	25
21.3	-34.2	3485	503	156	-23	29
21.4	-34.2	3526	476	166	-23	29
21.5	-34.2	3500	473	162	-26	34
21.6	-34.2	3472	471	162	-10	20
21.7	-34.2	3528	444	169	2	35
21.8	-34.2	3522	440	157	-12	26
21.9	-34.2	3571	411	154	-16	29
22	-34.2	3641	411	140	1	29
22.1	-34.2	3800	396	147	10	26
24.8	-34.2	4453	315	111	-6	12
18.4	-34.1	3572	381	114	-16	-4
18.9	-34.1	3667	542	125	-19	35
19	-34.1	2900	447	141	-30	17
19.1	-34.1	3075	469	134	-27	26
19.2	-34.1	3298	529	130	-13	30
19.3	-34.1	3256	499	129	-19	37
19.4	-34.1	3162	475	119	-17	32
19.5	-34.1	3167	477	143	-8	32
19.6	-34.1	3157	474	130	-9	38
19.7	-34.1	3274	474	129	-8	38
19.8	-34.1	3329	483	124	-31	27
19.9	-34.1	2902	459	136	-29	17
20	-34.1	3216	481	143	-16	18
20.1	-34.1	3353	529	135	-10	20
20.2	-34.1	3354	520	161	-3	30
20.3	-34.1	3378	439	144	9	38
20.4	-34.1	3333	403	152	19	29
20.5	-34.1	3620	527	141	-20	41
20.6	-34.1	3326	339	137	23	44
20.7	-34.1	3243	395	133	-4	42
20.8	-34.1	3271	353	147	15	23
20.9	-34.1	3341	420	154	2	19
21	-34.1	3439	434	155	3	24
21.1	-34.1	3376	374	152	4	15
21.2	-34.1	3362	402	164	10	41
21.3	-34.1	3491	476	172	-13	37
21.4	-34.1	3332	471	168	2	30
21.5	-34.1	3338	509	164	-9	27
21.6	-34.1	3346	521	174	-15	30
21.7	-34.1	3533	474	166	-22	32
21.8	-34.1	3550	440	149	-34	21
21.9	-34.1	3391	405	143	-7	22
22	-34.1	3588	424	158	-25	30
22.1	-34.1	3805	415	146	-6	27
23.3	-34.1	4160	326	133	-2	12
24.4	-34.1	4502	334	99	-23	34
24.5	-34.1	4841	309	86	-27	30
24.6	-34.1	4453	299	67	-42	30
24.7	-34.1	4049	348	110	-43	27
24.8	-34.1	4163	333	97	-56	17
18.4	-34	3500	439	124	-25	-4
18.5	-34	3922	563	112	-32	9
18.6	-34	3912	630	116	-33	25
18.7	-34	3768	595	106	-11	42
18.8	-34	3608	543	113	-2	33
18.9	-34	3062	506	161	-20	24
19	-34	2460	459	171	-33	22
19.1	-34	3011	498	150	-21	26
19.2	-34	3361	503	119	-18	20
19.3	-34	3093	521	135	-33	28
19.4	-34	2658	439	153	-31	27
19.5	-34	2646	447	154	-33	27
19.6	-34	2960	499	156	-26	30
19.7	-34	3062	476	187	-35	34
19.8	-34	3294	534	178	-32	42
19.9	-34	3533	571	156	-14	35
20	-34	3605	582	142	-26	35
20.1	-34	3700	558	140	-41	20
20.2	-34	3436	564	145	-35	39
20.3	-34	3322	461	138	3	35
20.4	-34	3204	430	121	-15	21
20.5	-34	3067	437	132	-28	28
20.6	-34	3080	445	133	-33	36
20.7	-34	3209	429	136	-28	25
20.8	-34	3116	405	145	-14	24
20.9	-34	3332	425	142	-20	17
21	-34	3179	422	160	-22	16
21.1	-34	3050	423	172	-18	18
21.2	-34	3276	409	150	-20	22
21.3	-34	3164	401	147	-28	20
21.4	-34	3123	421	145	-28	24
21.5	-34	3277	426	165	-23	38
21.6	-34	3485	465	170	-17	33
21.7	-34	3532	468	158	-11	30
21.8	-34	3516	415	146	-11	20
21.9	-34	3274	411	142	-31	27
22	-34	3483	404	145	-25	32
22.1	-34	3559	394	150	-15	31
22.2	-34	3733	367	145	-20	21
22.3	-34	3918	378	134	-35	30
22.4	-34	4143	372	140	-43	17
22.5	-34	3900	377	137	-26	11
22.7	-34	4137	338	142	-9	22
22.8	-34	4202	371	146	-8	18
22.9	-34	4275	363	148	-10	24
23	-34	4251	378	140	-21	29
23.1	-34	4252	352	161	-16	20
23.2	-34	4246	313	154	-10	7
23.3	-34	4104	341	152	-16	24
23.5	-34	4262	306	123	-8	22
23.8	-34	4347	335	149	-13	26
23.9	-34	4397	340	129	-19	39
24	-34	4554	360	136	-25	34
24.1	-34	4337	378	147	-32	27
24.2	-34	4163	373	170	-37	45
24.3	-34	4023	354	159	-26	35
24.4	-34	3633	365	176	-30	36
24.5	-34	3660	412	154	-44	26
24.6	-34	3777	429	143	-42	20
24.7	-34	3808	365	139	-36	25
24.8	-34	3679	380	158	-33	13
24.9	-34	3820	339	127	-12	10
25.4	-34	4863	346	159	-12	26
25.5	-34	4566	346	152	-16	23
25.6	-34	4363	358	154	-25	28
18.4	-33.9	3888	462	114	-13	18
18.5	-33.9	3943	579	113	-40	23
18.6	-33.9	3849	634	123	-28	23
18.7	-33.9	3692	603	121	-16	27
18.8	-33.9	3546	579	144	-11	29
18.9	-33.9	3314	557	159	-32	31
19	-33.9	3192	571	196	-33	42
19.1	-33.9	3320	618	167	-33	28
19.2	-33.9	2416	474	170	-30	24
19.3	-33.9	2577	491	162	-28	44
19.4	-33.9	3384	674	171	-30	54
19.5	-33.9	3354	652	195	-29	41
19.6	-33.9	3188	680	177	-28	41
19.7	-33.9	3477	687	157	-33	54
19.8	-33.9	3551	573	157	-22	41
19.9	-33.9	3664	573	138	-36	26
20	-33.9	3578	552	135	-26	34
20.1	-33.9	3622	530	150	-23	28
20.2	-33.9	3263	457	160	-9	14
20.3	-33.9	3241	533	177	-37	27
20.4	-33.9	3379	585	177	-46	42
20.5	-33.9	2915	606	174	-40	51
20.6	-33.9	3185	577	164	-36	56
20.7	-33.9	3434	556	159	-39	56
20.8	-33.9	3072	521	177	-46	52
20.9	-33.9	2833	470	184	-40	51
21	-33.9	3140	523	173	-48	60
21.1	-33.9	3324	599	180	-55	61
21.2	-33.9	3417	616	177	-56	64
21.3	-33.9	3544	648	179	-54	65
21.4	-33.9	3557	646	179	-60	61
21.5	-33.9	3683	617	171	-54	61
21.6	-33.9	3734	620	174	-46	58
21.7	-33.9	3764	533	163	-43	43
21.8	-33.9	3222	462	154	-35	31
21.9	-33.9	3086	390	150	-33	20
22	-33.9	3035	347	160	-32	24
22.1	-33.9	2937	335	157	-31	37
22.2	-33.9	2903	339	164	-34	46
22.3	-33.9	3021	357	166	-37	44
22.4	-33.9	3049	367	156	-36	32
22.5	-33.9	3053	323	162	-20	31
22.6	-33.9	3247	321	170	-17	30
22.7	-33.9	3647	308	176	-21	35
22.8	-33.9	3804	329	164	-22	31
22.9	-33.9	4000	349	158	-27	21
23	-33.9	3836	333	173	-27	28
23.1	-33.9	3662	328	179	-38	28
23.2	-33.9	3597	325	184	-30	24
23.3	-33.9	3643	352	182	-23	31
23.4	-33.9	3793	358	160	-30	31
23.5	-33.9	3460	348	186	-38	38
23.6	-33.9	3316	334	203	-31	51
23.7	-33.9	3177	374	169	-37	47
23.8	-33.9	3183	366	156	-36	53
23.9	-33.9	3088	378	148	-42	51
24	-33.9	3143	396	158	-39	45
24.1	-33.9	3212	439	166	-32	27
24.2	-33.9	3371	451	164	-38	29
24.3	-33.9	3392	455	162	-42	33
24.4	-33.9	3514	444	167	-31	30
24.5	-33.9	3532	438	166	-28	27
24.6	-33.9	3462	441	156	-33	21
24.7	-33.9	3438	423	165	-28	33
24.8	-33.9	3606	415	172	-35	27
24.9	-33.9	4007	437	176	-32	27
25	-33.9	4706	393	160	-28	26
25.1	-33.9	4353	401	180	-44	20
25.2	-33.9	4209	358	170	-49	40
25.3	-33.9	3983	362	183	-32	38
25.4	-33.9	3907	389	169	-21	38
25.5	-33.9	3915	408	177	-18	17
25.6	-33.9	3917	476	147	-38	18
18.5	-33.8	3801	531	122	-14	28
18.6	-33.8	3444	405	91	11	50
18.7	-33.8	3493	455	86	-17	47
18.8	-33.8	3449	469	115	-19	35
18.9	-33.8	3469	584	148	-43	34
19	-33.8	3451	642	159	-40	44
19.1	-33.8	2803	542	180	-22	41
19.2	-33.8	2338	489	189	-24	42
19.3	-33.8	2715	549	181	-21	45
19.4	-33.8	3445	656	163	-23	60
19.5	-33.8	3589	738	151	-31	67
19.6	-33.8	3429	718	158	-30	52
19.7	-33.8	3519	664	149	-26	52
19.8	-33.8	3453	632	132	-27	47
19.9	-33.8	3408	629	136	-29	29
20	-33.8	3348	581	140	-17	9
20.1	-33.8	3323	522	162	-21	24
20.2	-33.8	3508	657	168	-40	48
20.3	-33.8	3527	602	181	-27	47
20.4	-33.8	3218	517	189	-26	43
20.5	-33.8	3250	564	170	-39	60
20.6	-33.8	3171	589	183	-41	57
20.7	-33.8	3094	512	183	-29	56
20.8	-33.8	3152	515	190	-40	52
20.9	-33.8	3358	631	186	-41	67
21	-33.8	3447	672	188	-57	61
21.1	-33.8	3672	659	186	-59	59
21.2	-33.8	3744	691	183	-62	60
21.3	-33.8	3771	677	181	-65	58
21.4	-33.8	3849	705	181	-70	66
21.5	-33.8	3803	682	173	-65	69
21.6	-33.8	3887	620	168	-49	72
21.7	-33.8	3831	609	169	-54	57
21.8	-33.8	3787	579	173	-57	62
21.9	-33.8	3476	531	181	-49	53
22	-33.8	3309	523	171	-55	62
22.1	-33.8	3157	551	172	-45	73
22.2	-33.8	3272	599	176	-70	68
22.3	-33.8	3199	578	187	-62	69
22.4	-33.8	3118	551	179	-47	60
22.5	-33.8	3045	563	176	-53	63
22.6	-33.8	2949	532	180	-58	44
22.7	-33.8	2906	454	176	-51	53
22.8	-33.8	2820	445	181	-51	49
22.9	-33.8	2814	432	186	-48	44
23	-33.8	2963	394	184	-46	31
23.1	-33.8	3152	392	159	-48	15
23.2	-33.8	3150	391	164	-46	17
23.3	-33.8	2957	373	167	-26	29
23.4	-33.8	2819	391	170	-38	39
23.5	-33.8	2973	444	187	-40	36
23.6	-33.8	2921	481	186	-44	35
23.7	-33.8	2984	532	177	-36	50
23.8	-33.8	3168	497	155	-22	49
23.9	-33.8	3359	550	164	-37	46
24	-33.8	3418	536	163	-42	46
24.1	-33.8	3446	531	169	-39	41
24.2	-33.8	3432	466	166	-47	34
24.3	-33.8	3477	473	164	-52	36
24.4	-33.8	3470	444	178	-34	14
24.5	-33.8	3470	375	157	-22	21
24.6	-33.8	3674	427	160	-34	31
24.7	-33.8	3807	443	174	-30	40
24.8	-33.8	4027	451	173	-31	28
24.9	-33.8	4259	453	180	-45	35
25	-33.8	3776	389	182	-39	41
25.1	-33.8	3534	340	197	-48	46
25.2	-33.8	3777	375	191	-41	48
25.3	-33.8	4074	400	196	-40	54
25.4	-33.8	4106	472	193	-46	25
25.5	-33.8	4232	394	191	-43	29
25.6	-33.8	4085	428	200	-47	23
18.5	-33.7	3703	496	120	3	43
18.6	-33.7	3462	373	54	7	97
18.7	-33.7	3470	427	69	9	94
18.8	-33.7	3471	445	92	-1	72
18.9	-33.7	3336	557	158	-27	45
19	-33.7	3609	708	176	-50	47
19.1	-33.7	2678	530	177	-26	41
19.2	-33.7	2814	515	182	-16	50
19.3	-33.7	3449	716	161	-24	74
19.4	-33.7	3649	651	151	-36	62
19.5	-33.7	3469	704	141	-42	52
19.6	-33.7	3451	672	149	-34	42
19.7	-33.7	3306	613	149	-24	38
19.8	-33.7	2576	560	162	-27	27
19.9	-33.7	2721	514	173	-25	26
20	-33.7	3200	559	173	-32	31
20.1	-33.7	3573	600	173	-28	37
20.2	-33.7	2959	540	179	-27	30
20.3	-33.7	3095	544	172	-30	57
20.4	-33.7	3137	615	167	-26	68
20.5	-33.7	3314	646	182	-45	70
20.6	-33.7	3331	708	193	-52	73
20.7	-33.7	3337	744	205	-45	76
20.8	-33.7	3359	765	216	-40	71
20.9	-33.7	3556	734	200	-43	64
21	-33.7	3705	721	190	-59	66
21.1	-33.7	3749	738	190	-54	60
21.2	-33.7	3760	704	174	-54	62
21.3	-33.7	3670	657	171	-49	67
21.4	-33.7	3257	558	163	-36	57
21.5	-33.7	2879	489	162	-42	49
21.6	-33.7	3254	486	166	-36	51
21.7	-33.7	3520	499	167	-45	54
21.8	-33.7	3376	504	191	-49	71
21.9	-33.7	3334	511	188	-55	73
22	-33.7	3467	560	190	-61	86
22.1	-33.7	3520	721	198	-80	93
22.2	-33.7	3623	693	185	-69	73
22.3	-33.7	3632	651	183	-50	67
22.4	-33.7	3681	655	191	-46	65
22.5	-33.7	3664	636	185	-57	65
22.6	-33.7	3409	569	173	-44	61
22.7	-33.7	3208	543	179	-26	50
22.8	-33.7	3088	535	187	-42	56
22.9	-33.7	3204	517	186	-47	54
23	-33.7	3165	528	188	-31	45
23.1	-33.7	2979	511	182	-37	39
23.2	-33.7	2856	471	178	-28	46
23.3	-33.7	2525	473	193	-28	51
23.4	-33.7	3073	472	182	-9	48
23.5	-33.7	3134	503	182	-19	52
23.6	-33.7	3201	486	186	-19	51
23.7	-33.7	3184	481	184	-25	48
23.8	-33.7	3034	482	172	-27	51
23.9	-33.7	3097	454	161	-23	47
24	-33.7	2734	435	149	-20	49
24.1	-33.7	2867	423	170	-26	47
24.2	-33.7	2961	416	181	-31	45
24.3	-33.7	3039	437	199	-40	34
24.4	-33.7	3594	480	189	-43	24
24.5	-33.7	3498	435	175	-36	22
24.6	-33.7	3681	478	190	-45	29
24.7	-33.7	3820	425	177	-33	31
24.8	-33.7	3756	429	191	-30	33
24.9	-33.7	3341	416	189	-31	46
25	-33.7	3244	411	195	-26	50
25.1	-33.7	3411	406	186	-22	45
25.2	-33.7	3649	365	180	-27	46
25.3	-33.7	3863	378	165	-46	32
25.4	-33.7	3820	359	195	-38	26
25.5	-33.7	4197	390	201	-43	31
25.6	-33.7	4053	357	171	-29	14
25.7	-33.7	4057	399	176	-26	9
25.8	-33.7	4009	382	155	-26	17
25.9	-33.7	3900	432	165	-32	29
26	-33.7	3707	444	170	-29	14
26.1	-33.7	3725	436	163	-37	17
26.2	-33.7	3758	439	159	-49	13
26.3	-33.7	4734	411	143	-35	-3
26.4	-33.7	4673	427	122	-22	7
26.5	-33.7	4598	401	100	-18	-26
26.6	-33.7	4202	339	85	-24	3
18.4	-33.6	3750	493	113	-3	33
18.5	-33.6	3585	586	137	-11	47
18.6	-33.6	3544	537	105	-3	64
18.7	-33.6	3424	470	89	8	64
18.8	-33.6	3250	513	163	-24	14
18.9	-33.6	3466	514	91	-7	91
19	-33.6	3528	623	150	-17	61
19.1	-33.6	3054	552	189	-33	42
19.2	-33.6	3113	580	166	-24	55
19.3	-33.6	3461	690	141	-21	66
19.4	-33.6	3264	645	145	-24	51
19.5	-33.6	3191	615	149	-16	36
19.6	-33.6	2905	516	162	-16	25
19.7	-33.6	3007	575	187	-20	38
19.8	-33.6	2828	632	184	-23	42
19.9	-33.6	2405	656	184	-38	39
20	-33.6	2546	621	171	-32	42
20.1	-33.6	2660	642	182	-39	40
20.2	-33.6	2674	609	191	-41	55
20.3	-33.6	2888	674	188	-41	82
20.4	-33.6	3082	763	188	-44	92
20.5	-33.6	3205	775	197	-50	67
20.6	-33.6	3390	751	198	-44	74
20.7	-33.6	3442	733	192	-40	73
20.8	-33.6	3563	711	205	-36	75
20.9	-33.6	3538	658	182	-25	67
21	-33.6	3400	613	173	-18	56
21.1	-33.6	3547	694	185	-29	69
21.2	-33.6	3568	697	185	-36	63
21.3	-33.6	3401	599	188	-36	60
21.4	-33.6	3124	557	186	-37	62
21.5	-33.6	3133	514	166	-41	60
21.6	-33.6	3463	580	152	-48	57
21.7	-33.6	3492	751	167	-85	74
21.8	-33.6	3427	853	193	-75	96
21.9	-33.6	3392	837	191	-76	86
22	-33.6	3431	774	183	-69	74
22.1	-33.6	3352	798	188	-84	80
22.2	-33.6	3343	790	180	-70	71
22.3	-33.6	3369	796	189	-67	72
22.4	-33.6	3377	710	195	-48	63
22.5	-33.6	3314	561	202	-18	45
22.6	-33.6	2932	539	213	-25	56
22.7	-33.6	3080	529	210	-22	62
22.8	-33.6	2848	524	201	-18	56
22.9	-33.6	2545	494	184	-25	47
23	-33.6	2949	488	181	-31	51
23.1	-33.6	3009	562	192	-28	54
23.2	-33.6	2889	563	204	-33	66
23.3	-33.6	2698	556	203	-42	62
23.4	-33.6	2718	516	193	-40	58
23.5	-33.6	2633	442	183	-25	53
23.6	-33.6	2602	441	181	-13	53
23.7	-33.6	2810	435	182	-12	62
23.8	-33.6	2740	453	182	-10	56
23.9	-33.6	2811	498	187	-23	57
24	-33.6	3058	484	186	-16	57
24.1	-33.6	3274	563	194	-34	56
24.2	-33.6	3275	512	170	-22	42
24.3	-33.6	3101	488	165	-18	29
24.4	-33.6	3214	437	172	-20	34
24.5	-33.6	3058	415	167	-29	42
24.6	-33.6	3164	406	166	-24	36
24.7	-33.6	3434	435	158	-31	38
24.8	-33.6	2853	421	169	-29	43
24.9	-33.6	2902	424	194	-27	47
25	-33.6	3106	387	180	-22	48
25.1	-33.6	3165	382	179	-23	49
25.2	-33.6	3208	393	173	-29	45
25.3	-33.6	3414	394	187	-34	34
25.4	-33.6	3679	417	208	-38	25
25.5	-33.6	3779	431	206	-48	29
25.6	-33.6	3974	486	199	-48	24
25.7	-33.6	4554	465	173	-53	23
25.8	-33.6	4145	411	196	-46	11
25.9	-33.6	3928	463	194	-38	-21
26	-33.6	3961	472	186	-46	-20
26.1	-33.6	3925	459	159	-38	19
26.2	-33.6	3913	471	163	-41	20
26.3	-33.6	3814	479	156	-62	30
26.4	-33.6	3955	481	156	-34	35
26.5	-33.6	4401	452	149	-35	43
26.6	-33.6	4294	438	145	-31	31
26.7	-33.6	4191	440	139	-19	28
26.8	-33.6	4234	370	121	-24	12
26.9	-33.6	4115	343	104	-26	20
18.4	-33.5	3555	523	141	-2	24
18.5	-33.5	3395	543	156	-16	22
18.6	-33.5	3499	625	139	-19	40
18.7	-33.5	3374	497	109	-3	63
18.8	-33.5	3320	492	100	4	90
18.9	-33.5	3346	508	67	-13	134
19	-33.5	3490	555	111	-17	111
19.1	-33.5	3075	564	193	-22	35
19.2	-33.5	3358	619	162	-31	52
19.3	-33.5	2558	509	167	-23	30
19.4	-33.5	2438	519	187	-32	38
19.5	-33.5	2915	594	171	-26	42
19.6	-33.5	2899	633	167	-33	40
19.7	-33.5	2732	610	186	-38	49
19.8	-33.5	2255	685	195	-43	50
19.9	-33.5	2387	717	192	-35	68
20	-33.5	2731	744	186	-47	56
20.1	-33.5	2909	744	191	-61	56
20.2	-33.5	2951	720	192	-48	63
20.3	-33.5	2988	707	199	-40	66
20.4	-33.5	3091	733	191	-44	71
20.5	-33.5	3060	638	191	-33	64
20.6	-33.5	2730	590	193	-42	51
20.7	-33.5	3088	562	188	-40	55
20.8	-33.5	3280	586	187	-30	62
20.9	-33.5	3351	666	185	-22	65
21	-33.5	3453	635	180	-21	61
21.1	-33.5	3380	632	175	-22	63
21.2	-33.5	3219	601	173	-25	61
21.3	-33.5	3243	617	176	-31	56
21.4	-33.5	3052	623	172	-49	58
21.5	-33.5	3180	593	173	-45	53
21.6	-33.5	3293	529	169	-43	55
21.7	-33.5	3383	646	173	-54	67
21.8	-33.5	3260	656	177	-34	60
21.9	-33.5	3320	588	178	-46	74
22	-33.5	3223	634	179	-38	73
22.1	-33.5	3165	605	170	-44	63
22.2	-33.5	3114	616	159	-29	58
22.3	-33.5	3243	584	169	-32	63
22.4	-33.5	3312	551	192	-20	46
22.5	-33.5	3167	630	207	-32	50
22.6	-33.5	3252	653	202	-41	61
22.7	-33.5	3264	727	210	-44	71
22.8	-33.5	3329	695	220	-41	64
22.9	-33.5	3313	688	211	-28	61
23	-33.5	3350	679	202	-43	68
23.1	-33.5	3164	643	206	-45	68
23.2	-33.5	3194	677	216	-54	69
23.3	-33.5	3071	676	224	-54	67
23.4	-33.5	2966	643	217	-55	59
23.5	-33.5	2857	600	195	-31	60
23.6	-33.5	2834	573	190	-25	59
23.7	-33.5	2917	536	185	-20	59
23.8	-33.5	2972	483	173	-9	53
23.9	-33.5	3024	496	178	-19	56
24	-33.5	2892	520	183	-27	58
24.1	-33.5	2963	590	197	-39	67
24.2	-33.5	3105	596	191	-35	62
24.3	-33.5	3247	637	203	-44	59
24.4	-33.5	3408	710	197	-57	59
24.5	-33.5	3470	692	188	-58	55
24.6	-33.5	3378	601	202	-42	60
24.7	-33.5	3546	634	193	-51	60
24.8	-33.5	3542	649	198	-47	56
24.9	-33.5	3408	636	206	-39	59
25	-33.5	3494	591	237	-30	46
25.1	-33.5	3580	641	258	-49	37
25.2	-33.5	3677	597	238	-43	46
25.3	-33.5	3618	600	269	-65	31
25.4	-33.5	3834	583	233	-66	33
25.5	-33.5	3911	536	244	-76	41
25.6	-33.5	4408	558	218	-59	26
25.7	-33.5	4407	579	205	-75	24
25.8	-33.5	3800	545	208	-76	27
25.9	-33.5	3578	595	217	-87	19
26	-33.5	3560	636	198	-77	41
26.1	-33.5	3624	581	186	-76	22
26.2	-33.5	3740	542	188	-54	46
26.3	-33.5	3707	517	180	-55	39
26.4	-33.5	3621	538	179	-59	34
26.5	-33.5	3589	543	163	-50	38
26.6	-33.5	3790	553	173	-61	41
26.7	-33.5	3963	512	158	-41	29
26.8	-33.5	4279	508	162	-28	32
26.9	-33.5	4103	440	145	-20	28
27	-33.5	4052	387	141	-29	28
27.1	-33.5	3990	328	120	-16	33
18.3	-33.4	3618	450	121	-5	16
18.4	-33.4	3401	434	113	-14	35
18.5	-33.4	3498	554	117	-7	53
18.6	-33.4	3399	530	112	5	70
18.7	-33.4	3253	487	81	4	85
18.8	-33.4	3235	465	80	7	101
18.9	-33.4	3364	559	150	-20	60
19	-33.4	3551	614	169	-25	78
19.1	-33.4	3369	557	208	-31	17
19.2	-33.4	3392	607	165	-35	47
19.3	-33.4	3095	587	206	-34	51
19.4	-33.4	2900	677	188	-38	67
19.5	-33.4	2683	619	209	-29	51
19.6	-33.4	2578	524	187	-21	41
19.7	-33.4	2421	586	183	-34	43
19.8	-33.4	2835	677	196	-37	57
19.9	-33.4	2712	749	191	-38	68
20	-33.4	2723	854	201	-50	75
20.1	-33.4	2729	863	192	-42	76
20.2	-33.4	2954	669	194	-34	49
20.3	-33.4	2993	635	192	-30	51
20.4	-33.4	2764	645	203	-33	55
20.5	-33.4	2819	717	213	-32	62
20.6	-33.4	2920	653	193	-33	57
20.7	-33.4	2945	639	196	-38	54
20.8	-33.4	3133	700	192	-38	61
20.9	-33.4	3284	634	187	-43	64
21	-33.4	3228	615	184	-44	68
21.1	-33.4	2927	576	195	-30	60
21.2	-33.4	2580	545	188	-34	51
21.3	-33.4	2243	521	172	-36	43
21.4	-33.4	2510	478	161	-31	40
21.5	-33.4	2510	498	153	-40	41
21.6	-33.4	3133	482	163	-26	48
21.7	-33.4	2883	490	164	-28	53
21.8	-33.4	2600	475	170	-21	50
21.9	-33.4	2601	486	170	-24	59
22	-33.4	2804	514	177	-20	64
22.1	-33.4	2608	501	191	-16	54
22.2	-33.4	2941	518	203	-14	63
22.3	-33.4	2819	560	198	-7	70
22.4	-33.4	2408	477	190	-22	61
22.5	-33.4	2449	542	184	-26	58
22.6	-33.4	2864	569	174	-36	63
22.7	-33.4	2530	551	176	-23	62
22.8	-33.4	2750	593	186	-22	63
22.9	-33.4	2905	674	190	-33	67
23	-33.4	2923	615	196	-33	69
23.1	-33.4	3161	596	201	-36	64
23.2	-33.4	3070	580	206	-31	62
23.3	-33.4	3004	552	204	-37	54
23.4	-33.4	2982	590	196	-39	61
23.5	-33.4	2685	596	194	-25	64
23.6	-33.4	2729	622	198	-16	68
23.7	-33.4	2892	612	194	-30	66
23.8	-33.4	2908	666	212	-27	78
23.9	-33.4	3049	704	218	-34	82
24	-33.4	3164	713	218	-41	69
24.1	-33.4	3129	766	223	-52	72
24.2	-33.4	3233	759	219	-54	83
24.3	-33.4	3307	754	205	-59	67
24.4	-33.4	3363	775	204	-58	67
24.5	-33.4	3503	755	204	-58	55
24.6	-33.4	3493	697	204	-62	54
24.7	-33.4	3484	712	199	-59	41
24.8	-33.4	3451	709	201	-60	45
24.9	-33.4	3269	659	263	-39	41
25	-33.4	3384	741	335	-66	28
25.1	-33.4	3633	704	298	-68	30
25.2	-33.4	3586	659	285	-68	24
25.3	-33.4	3825	585	248	-65	17
25.4	-33.4	4331	575	210	-64	28
25.5	-33.4	4243	538	223	-73	26
25.6	-33.4	4354	524	215	-71	26
25.7	-33.4	4283	545	210	-65	44
25.8	-33.4	4144	543	203	-51	36
25.9	-33.4	3789	574	222	-55	41
26	-33.4	3717	571	219	-51	47
26.1	-33.4	3558	548	201	-50	59
26.2	-33.4	3357	510	195	-62	47
26.3	-33.4	3328	513	174	-73	32
26.4	-33.4	3390	511	177	-56	27
26.5	-33.4	3473	518	189	-50	30
26.6	-33.4	3682	496	187	-34	37
26.7	-33.4	3881	528	192	-39	38
26.8	-33.4	3675	491	197	-51	34
26.9	-33.4	3693	486	184	-39	34
27	-33.4	3919	459	156	-38	31
27.1	-33.4	3842	460	157	-47	26
27.2	-33.4	4045	437	146	-42	26
18.2	-33.3	3743	488	117	-8	14
18.3	-33.3	3371	437	67	-18	57
18.4	-33.3	3384	518	54	-16	93
18.5	-33.3	3330	606	133	-13	61
18.6	-33.3	3344	533	108	-1	76
18.7	-33.3	3296	466	86	6	104
18.8	-33.3	3297	488	99	-2	105
18.9	-33.3	3437	545	104	-3	123
19	-33.3	3542	555	137	-13	92
19.1	-33.3	3510	608	174	-36	42
19.2	-33.3	3092	578	175	-25	39
19.3	-33.3	2874	678	180	-37	61
19.4	-33.3	2917	744	202	-28	59
19.5	-33.3	2847	678	221	-30	48
19.6	-33.3	2196	643	186	-35	53
19.7	-33.3	2448	634	200	-43	55
19.8	-33.3	2763	705	188	-32	61
19.9	-33.3	2804	697	193	-43	65
20	-33.3	2870	764	197	-45	69
20.1	-33.3	2792	826	204	-35	71
20.2	-33.3	2891	759	206	-25	58
20.3	-33.3	2665	750	215	-35	61
20.4	-33.3	2588	677	209	-23	48
20.5	-33.3	2589	634	204	-32	51
20.6	-33.3	2631	597	189	-28	47
20.7	-33.3	2753	582	184	-35	47
20.8	-33.3	2982	624	187	-40	50
20.9	-33.3	3107	676	193	-56	63
21	-33.3	3301	711	182	-69	58
21.1	-33.3	3073	708	193	-44	59
21.2	-33.3	2621	666	204	-23	57
21.3	-33.3	2426	687	194	-32	62
21.4	-33.3	2634	668	175	-38	61
21.5	-33.3	3145	627	163	-41	65
21.6	-33.3	3459	645	167	-55	66
21.7	-33.3	3310	650	170	-57	64
21.8	-33.3	3232	682	184	-40	67
21.9	-33.3	3015	654	185	-31	64
22	-33.3	2858	631	179	-37	62
22.1	-33.3	2672	589	184	-39	62
22.2	-33.3	2389	575	175	-44	57
22.3	-33.3	2281	590	202	-26	90
22.4	-33.3	2831	664	190	-18	83
22.5	-33.3	3122	778	179	-46	61
22.6	-33.3	3032	769	188	-50	69
22.7	-33.3	2925	752	192	-40	77
22.8	-33.3	2946	772	193	-40	75
22.9	-33.3	2987	801	192	-49	75
23	-33.3	3122	758	193	-64	76
23.1	-33.3	3179	752	195	-80	75
23.2	-33.3	3096	731	205	-57	67
23.3	-33.3	3117	716	202	-56	68
23.4	-33.3	2953	691	205	-43	66
23.5	-33.3	2906	699	209	-40	74
23.6	-33.3	2869	665	203	-31	79
23.7	-33.3	2924	650	204	-39	78
23.8	-33.3	3006	697	220	-51	71
23.9	-33.3	2990	772	227	-50	72
24	-33.3	3057	766	219	-47	74
24.1	-33.3	3202	682	212	-41	57
24.2	-33.3	3293	649	194	-34	54
24.3	-33.3	3364	659	193	-41	65
24.4	-33.3	3382	669	194	-46	59
24.5	-33.3	3350	611	198	-41	54
24.6	-33.3	3127	564	222	-28	60
24.7	-33.3	3248	586	211	-12	55
24.8	-33.3	3309	619	199	-40	47
24.9	-33.3	3392	576	182	-47	34
25	-33.3	3414	545	202	-33	43
25.1	-33.3	3426	534	221	-49	48
25.2	-33.3	3607	513	212	-43	46
25.3	-33.3	3686	508	209	-47	56
25.4	-33.3	3708	479	214	-56	52
25.5	-33.3	3408	412	197	-64	43
25.6	-33.3	3394	421	190	-48	43
25.7	-33.3	3352	464	192	-48	53
25.8	-33.3	3295	489	218	-58	50
25.9	-33.3	3363	571	212	-58	49
26	-33.3	3512	571	182	-60	55
26.1	-33.3	3451	631	175	-70	68
26.2	-33.3	3447	579	156	-83	55
26.3	-33.3	3270	533	154	-75	48
26.4	-33.3	3097	508	169	-64	56
26.5	-33.3	3130	565	175	-75	41
26.6	-33.3	3433	545	211	-65	48
26.7	-33.3	3308	478	206	-58	55
26.8	-33.3	3384	460	190	-53	53
26.9	-33.3	3577	482	180	-42	31
27	-33.3	3912	496	143	-56	36
27.1	-33.3	3650	490	151	-62	23
27.2	-33.3	3827	497	157	-48	25
27.3	-33.3	3953	477	149	-57	19
27.4	-33.3	3984	396	135	-37	17
18.2	-33.2	3622	534	141	-23	19
18.3	-33.2	3665	601	148	-21	37
18.4	-33.2	3369	565	91	-8	79
18.5	-33.2	3330	524	86	1	118
18.6	-33.2	3335	497	91	6	111
18.7	-33.2	3262	461	84	9	105
18.8	-33.2	3359	515	80	-7	126
18.9	-33.2	3481	560	119	-16	102
19	-33.2	3559	657	162	-28	56
19.1	-33.2	2997	584	189	-20	23
19.2	-33.2	2858	557	170	-32	33
19.3	-33.2	2412	615	180	-32	49
19.4	-33.2	2362	656	209	-36	63
19.5	-33.2	2429	741	206	-35	62
19.6	-33.2	2314	625	197	-39	57
19.7	-33.2	2852	714	216	-44	59
19.8	-33.2	2979	837	226	-55	63
19.9	-33.2	3012	854	224	-68	62
20	-33.2	2915	754	213	-72	57
20.1	-33.2	2808	676	202	-45	44
20.2	-33.2	2816	755	209	-49	56
20.3	-33.2	2969	777	215	-42	59
20.4	-33.2	2915	781	221	-39	59
20.5	-33.2	2889	768	223	-39	56
20.6	-33.2	2999	795	207	-32	62
20.7	-33.2	3132	822	208	-40	69
20.8	-33.2	3216	849	205	-56	73
20.9	-33.2	3175	852	202	-64	75
21	-33.2	3275	859	210	-63	80
21.1	-33.2	3223	817	210	-45	74
21.2	-33.2	3061	782	205	-33	72
21.3	-33.2	3222	842	196	-40	78
21.4	-33.2	3390	896	198	-57	82
21.5	-33.2	3533	914	201	-57	82
21.6	-33.2	3718	967	201	-81	84
21.7	-33.2	3740	981	195	-90	88
21.8	-33.2	3737	1006	198	-77	93
21.9	-33.2	3555	1005	201	-71	96
22	-33.2	3378	967	216	-72	87
22.1	-33.2	3321	898	198	-61	78
22.2	-33.2	3170	839	187	-54	75
22.3	-33.2	3086	864	197	-52	85
22.4	-33.2	3048	895	199	-50	72
22.5	-33.2	3037	893	200	-55	67
22.6	-33.2	3081	904	202	-49	83
22.7	-33.2	3151	923	206	-59	85
22.8	-33.2	3155	940	215	-69	79
22.9	-33.2	3215	940	213	-75	80
23	-33.2	3200	899	211	-80	77
23.1	-33.2	3173	879	208	-72	76
23.2	-33.2	3005	850	208	-64	81
23.3	-33.2	2936	729	202	-48	69
23.4	-33.2	2958	605	191	-37	73
23.5	-33.2	2972	662	208	-26	77
23.6	-33.2	3047	732	208	-21	78
23.7	-33.2	3154	700	198	-40	68
23.8	-33.2	3168	695	201	-48	73
23.9	-33.2	3248	599	190	-33	75
24	-33.2	3274	610	183	-36	73
24.1	-33.2	3328	616	189	-36	59
24.2	-33.2	3305	576	172	-31	62
24.3	-33.2	3217	598	186	-34	70
24.4	-33.2	3148	646	194	-28	63
24.5	-33.2	3124	690	197	-45	64
24.6	-33.2	3119	648	206	-37	62
24.7	-33.2	3261	661	194	-24	62
24.8	-33.2	3330	686	210	-49	66
24.9	-33.2	3510	690	208	-57	61
25	-33.2	3622	706	202	-72	62
25.1	-33.2	3762	702	203	-92	67
25.2	-33.2	3817	719	194	-113	67
25.3	-33.2	3598	634	209	-97	70
25.4	-33.2	3525	630	192	-84	72
25.5	-33.2	3366	614	189	-69	71
25.6	-33.2	3409	613	170	-55	65
25.7	-33.2	3456	661	161	-57	49
25.8	-33.2	3547	657	163	-66	56
25.9	-33.2	3532	647	165	-59	53
26	-33.2	3321	614	169	-53	53
26.1	-33.2	3015	550	179	-60	55
26.2	-33.2	3028	588	178	-73	36
26.3	-33.2	3163	592	172	-60	36
26.4	-33.2	3260	597	174	-58	46
26.5	-33.2	3367	571	157	-60	48
26.6	-33.2	3458	559	156	-58	47
26.7	-33.2	3622	558	156	-73	46
26.8	-33.2	3788	601	143	-84	56
26.9	-33.2	3784	633	135	-99	46
27	-33.2	3807	629	144	-88	50
27.1	-33.2	3779	547	165	-63	21
27.2	-33.2	3712	536	167	-63	18
27.3	-33.2	3794	532	171	-63	10
27.4	-33.2	4166	485	164	-63	19
27.5	-33.2	4059	430	133	-37	13
27.6	-33.2	4056	372	109	-41	15
18	-33.1	4016	329	87	-14	9
18.1	-33.1	3700	500	109	-11	10
18.2	-33.1	3670	639	147	-36	39
18.3	-33.1	3757	645	159	-33	42
18.4	-33.1	3509	652	131	-22	65
18.5	-33.1	3353	552	64	-19	138
18.6	-33.1	3356	514	96	11	110
18.7	-33.1	3323	518	89	-2	103
18.8	-33.1	3435	591	96	-9	111
18.9	-33.1	3448	582	121	8	100
19	-33.1	3550	561	152	-1	74
19.1	-33.1	2958	568	216	-23	31
19.2	-33.1	2747	568	215	-23	49
19.3	-33.1	2526	611	194	-24	47
19.4	-33.1	2552	732	180	-29	72
19.5	-33.1	2493	756	205	-26	70
19.6	-33.1	2414	691	204	-28	69
19.7	-33.1	2659	754	226	-40	70
19.8	-33.1	3036	954	223	-53	76
19.9	-33.1	3114	975	215	-77	80
20	-33.1	3253	893	229	-56	63
20.1	-33.1	3134	857	233	-57	55
20.2	-33.1	3160	890	236	-53	66
20.3	-33.1	3069	816	213	-36	70
20.4	-33.1	2938	762	207	-29	64
20.5	-33.1	2887	755	208	-22	60
20.6	-33.1	2968	821	216	-18	68
20.7	-33.1	3031	855	221	-32	70
20.8	-33.1	3000	860	225	-40	74
20.9	-33.1	3206	846	226	-50	69
21	-33.1	3111	810	216	-45	78
21.1	-33.1	3077	774	203	-38	73
21.2	-33.1	3148	807	193	-42	75
21.3	-33.1	3313	859	206	-36	83
21.4	-33.1	3422	885	193	-46	81
21.5	-33.1	3569	946	199	-54	84
21.6	-33.1	3696	983	202	-70	90
21.7	-33.1	3637	962	201	-70	94
21.8	-33.1	3629	968	198	-72	95
21.9	-33.1	3647	1004	212	-78	98
22	-33.1	3572	997	210	-77	89
22.1	-33.1	3384	931	208	-60	83
22.2	-33.1	3203	853	192	-52	75
22.3	-33.1	3103	855	195	-41	66
22.4	-33.1	3087	828	185	-42	65
22.5	-33.1	3097	851	191	-54	77
22.6	-33.1	3089	857	200	-59	80
22.7	-33.1	3097	851	204	-51	83
22.8	-33.1	3068	883	212	-54	85
22.9	-33.1	3100	873	206	-58	82
23	-33.1	3019	814	202	-50	82
23.1	-33.1	3016	775	192	-46	85
23.2	-33.1	2995	736	202	-41	80
23.3	-33.1	3014	798	199	-64	80
23.4	-33.1	3011	872	205	-83	81
23.5	-33.1	3014	750	193	-73	75
23.6	-33.1	3073	566	170	-35	63
23.7	-33.1	2897	479	174	-10	58
23.8	-33.1	3036	499	172	-7	68
23.9	-33.1	3096	599	180	-24	74
24	-33.1	2996	561	177	-28	71
24.1	-33.1	2986	606	200	-18	67
24.2	-33.1	3182	685	202	-30	70
24.3	-33.1	3320	812	181	-61	68
24.4	-33.1	3296	814	180	-68	64
24.5	-33.1	3175	758	207	-39	65
24.6	-33.1	3367	766	195	-36	74
24.7	-33.1	3471	786	190	-43	77
24.8	-33.1	3606	775	189	-47	78
24.9	-33.1	3676	800	191	-57	75
25	-33.1	3767	837	193	-94	86
25.1	-33.1	3707	903	197	-106	88
25.2	-33.1	3772	841	188	-96	79
25.3	-33.1	3781	784	179	-97	82
25.4	-33.1	3671	749	184	-87	78
25.5	-33.1	3508	694	191	-80	73
25.6	-33.1	3381	715	190	-74	74
25.7	-33.1	3427	729	184	-71	68
25.8	-33.1	3346	693	192	-75	68
25.9	-33.1	3388	667	194	-67	58
26	-33.1	3429	704	174	-74	56
26.1	-33.1	3445	724	163	-72	61
26.2	-33.1	3456	710	166	-61	58
26.3	-33.1	3467	695	171	-81	60
26.4	-33.1	3504	706	160	-85	46
26.5	-33.1	3527	636	142	-66	40
26.6	-33.1	3568	644	137	-79	53
26.7	-33.1	3522	607	136	-67	49
26.8	-33.1	3696	575	143	-68	54
26.9	-33.1	3743	573	148	-62	45
27	-33.1	3506	547	157	-65	34
27.1	-33.1	3573	571	176	-59	29
27.2	-33.1	3751	601	179	-61	31
27.3	-33.1	3987	599	180	-69	40
27.4	-33.1	3862	521	173	-68	29
27.5	-33.1	4055	498	146	-62	22
27.6	-33.1	4229	438	153	-45	18
27.7	-33.1	4183	377	139	-43	28
17.9	-33	3755	391	78	-2	8
18	-33	3622	570	117	-29	10
18.1	-33	3454	535	88	-22	36
18.2	-33	3557	585	123	-29	29
18.3	-33	3870	621	170	-19	36
18.4	-33	3465	634	133	-25	59
18.5	-33	3306	566	106	-5	103
18.6	-33	3335	575	114	3	89
18.7	-33	3365	585	107	-6	88
18.8	-33	3381	608	106	6	104
18.9	-33	3357	550	76	10	142
19	-33	3356	531	137	13	90
19.1	-33	3059	506	202	-30	24
19.2	-33	3099	585	218	-29	50
19.3	-33	2498	681	193	-41	57
19.4	-33	2471	680	171	-22	75
19.5	-33	2859	790	202	-35	77
19.6	-33	2364	697	209	-39	56
19.7	-33	3099	851	242	-46	75
19.8	-33	3108	1014	220	-90	83
19.9	-33	2841	1068	237	-70	91
20	-33	2848	1009	244	-37	88
20.1	-33	3141	914	229	-22	81
20.2	-33	3117	830	228	-21	73
20.3	-33	2931	790	221	-40	66
20.4	-33	2598	718	200	-31	55
20.5	-33	2381	690	209	-21	51
20.6	-33	2482	734	224	-18	59
20.7	-33	2785	745	216	-27	69
20.8	-33	3002	783	222	-35	67
20.9	-33	3069	808	219	-47	74
21	-33	2819	795	214	-47	73
21.1	-33	2876	727	199	-30	67
21.2	-33	3019	775	192	-29	75
21.3	-33	3213	853	198	-37	82
21.4	-33	3433	902	198	-40	81
21.5	-33	3614	967	205	-60	93
21.6	-33	3586	960	212	-65	89
21.7	-33	3527	940	202	-62	82
21.8	-33	3516	907	200	-57	89
21.9	-33	3604	942	200	-66	88
22	-33	3679	994	199	-69	88
22.1	-33	3511	939	202	-55	83
22.2	-33	3291	850	190	-49	72
22.3	-33	3119	792	181	-46	63
22.4	-33	2975	815	179	-49	61
22.5	-33	3045	864	192	-49	74
22.6	-33	2917	861	198	-59	77
22.7	-33	3060	853	198	-51	76
22.8	-33	3026	836	209	-42	75
22.9	-33	2986	833	210	-40	82
23	-33	2980	866	205	-45	84
23.1	-33	3026	900	197	-55	85
23.2	-33	2945	909	195	-65	88
23.3	-33	3007	917	203	-80	84
23.4	-33	3034	952	205	-95	82
23.5	-33	3028	962	210	-113	80
23.6	-33	2878	901	218	-103	83
23.7	-33	2918	736	207	-67	78
23.8	-33	2905	738	210	-28	76
23.9	-33	3035	855	208	-57	76
24	-33	2982	770	201	-62	65
24.1	-33	3001	717	196	-42	60
24.2	-33	3132	773	203	-32	55
24.3	-33	3270	805	185	-45	61
24.4	-33	3330	804	186	-41	60
24.5	-33	3389	778	181	-26	62
24.6	-33	3575	768	172	-40	69
24.7	-33	3637	763	173	-57	67
24.8	-33	3695	768	190	-43	76
24.9	-33	3701	772	191	-37	79
25	-33	3699	752	185	-50	77
25.1	-33	3764	734	190	-56	70
25.2	-33	3633	702	187	-58	65
25.3	-33	3535	631	172	-59	65
25.4	-33	3356	612	185	-45	66
25.5	-33	3197	670	202	-45	60
25.6	-33	3328	668	184	-41	54
25.7	-33	3411	645	169	-53	58
25.8	-33	3383	642	191	-54	56
25.9	-33	3363	668	186	-49	32
26	-33	3340	608	190	-47	51
26.1	-33	3324	591	178	-60	51
26.2	-33	3270	591	185	-45	40
26.3	-33	3236	628	200	-54	44
26.4	-33	3243	618	168	-52	41
26.5	-33	3414	630	140	-56	54
26.6	-33	3466	608	130	-55	54
26.7	-33	3435	598	140	-59	64
26.8	-33	3597	603	135	-81	59
26.9	-33	3534	608	144	-77	42
27	-33	3420	584	137	-81	37
27.1	-33	3561	614	152	-87	43
27.2	-33	3656	615	158	-80	37
27.3	-33	3670	569	168	-83	23
27.4	-33	3764	556	179	-78	20
27.5	-33	4001	525	181	-53	12
27.6	-33	4197	502	168	-51	12
27.7	-33	4196	474	176	-44	16
27.8	-33	4458	459	166	-32	5
27.9	-33	4064	411	120	-44	28
17.9	-32.9	3634	432	78	-8	18
18	-32.9	3304	391	68	-13	29
18.1	-32.9	3303	487	79	-19	30
18.2	-32.9	3355	497	74	-19	45
18.3	-32.9	3676	625	134	-27	37
18.4	-32.9	3512	647	139	-20	54
18.5	-32.9	3339	617	152	-7	69
18.6	-32.9	3370	605	144	17	55
18.7	-32.9	3396	640	189	-4	17
18.8	-32.9	3253	657	130	-14	75
18.9	-32.9	3235	698	107	-19	96
19	-32.9	3306	586	149	-3	88
19.1	-32.9	3448	630	233	-47	37
19.2	-32.9	2802	635	195	-32	46
19.3	-32.9	2528	712	176	-30	61
19.4	-32.9	2465	662	186	-37	65
19.5	-32.9	2594	774	200	-30	74
19.6	-32.9	2292	780	209	-41	58
19.7	-32.9	3022	756	203	-55	63
19.8	-32.9	2930	1077	221	-83	95
19.9	-32.9	2938	1075	233	-62	89
20	-32.9	3233	937	226	-46	79
20.1	-32.9	3045	817	217	-36	60
20.2	-32.9	2939	821	209	-39	52
20.3	-32.9	2893	731	211	-31	52
20.4	-32.9	2796	721	213	-23	58
20.5	-32.9	2641	744	215	-29	54
20.6	-32.9	2552	757	222	-27	59
20.7	-32.9	2825	778	218	-27	68
20.8	-32.9	2918	774	212	-39	68
20.9	-32.9	2896	751	208	-37	64
21	-32.9	2985	773	202	-42	72
21.1	-32.9	2861	736	194	-34	70
21.2	-32.9	2878	715	186	-28	70
21.3	-32.9	3241	825	190	-31	82
21.4	-32.9	3458	904	200	-42	80
21.5	-32.9	3565	961	207	-59	86
21.6	-32.9	3501	953	213	-55	86
21.7	-32.9	3452	960	213	-54	94
21.8	-32.9	3495	955	199	-54	100
21.9	-32.9	3634	993	199	-66	95
22	-32.9	3622	1028	197	-72	91
22.1	-32.9	3539	1008	199	-63	83
22.2	-32.9	3368	964	185	-56	74
22.3	-32.9	3351	874	193	-58	61
22.4	-32.9	3198	832	185	-57	63
22.5	-32.9	2986	810	193	-54	70
22.6	-32.9	2971	846	199	-50	79
22.7	-32.9	2945	865	200	-60	85
22.8	-32.9	2955	893	201	-48	89
22.9	-32.9	2953	919	195	-46	87
23	-32.9	3015	924	200	-57	73
23.1	-32.9	3090	935	205	-69	72
23.2	-32.9	2962	981	205	-72	75
23.3	-32.9	3045	970	209	-87	78
23.4	-32.9	3102	938	211	-94	85
23.5	-32.9	3074	913	203	-100	85
23.6	-32.9	2985	900	203	-101	84
23.7	-32.9	2960	740	200	-76	79
23.8	-32.9	2987	748	200	-43	70
23.9	-32.9	3052	818	199	-34	60
24	-32.9	3101	821	196	-47	61
24.1	-32.9	3137	758	190	-33	59
24.2	-32.9	3171	763	188	-28	42
24.3	-32.9	3189	758	185	-31	54
24.4	-32.9	3268	724	166	-28	59
24.5	-32.9	3296	643	166	-11	60
24.6	-32.9	3483	641	157	-19	50
24.7	-32.9	3539	639	156	-44	67
24.8	-32.9	3394	562	183	-26	75
24.9	-32.9	3408	627	172	-44	77
25	-32.9	3289	553	183	-28	70
25.1	-32.9	3370	626	179	-42	66
25.2	-32.9	3459	680	179	-56	70
25.3	-32.9	3361	642	179	-72	75
25.4	-32.9	3191	648	181	-49	70
25.5	-32.9	3122	609	193	-47	65
25.6	-32.9	3199	669	195	-52	64
25.7	-32.9	3126	681	169	-52	43
25.8	-32.9	3311	727	179	-69	45
25.9	-32.9	3078	679	199	-64	56
26	-32.9	2973	660	217	-52	33
26.1	-32.9	3109	649	197	-46	51
26.2	-32.9	3095	748	171	-62	56
26.3	-32.9	3263	711	173	-76	57
26.4	-32.9	3372	707	154	-65	51
26.5	-32.9	3355	735	173	-54	51
26.6	-32.9	3315	710	182	-47	56
26.7	-32.9	3484	718	157	-67	60
26.8	-32.9	3439	711	170	-77	57
26.9	-32.9	3495	687	170	-78	59
27	-32.9	3338	726	181	-95	59
27.1	-32.9	3564	667	184	-85	40
27.2	-32.9	3530	627	192	-79	44
27.3	-32.9	3394	634	184	-84	56
27.4	-32.9	3568	661	162	-102	26
27.5	-32.9	3701	599	167	-88	35
27.6	-32.9	3882	552	173	-70	20
27.7	-32.9	3990	527	164	-61	15
27.8	-32.9	4123	536	160	-43	20
27.9	-32.9	4373	463	152	-28	4
28	-32.9	4409	415	135	-20	13
18	-32.8	3322	382	63	-14	28
18.1	-32.8	3477	458	73	-32	28
18.2	-32.8	3583	535	102	-23	37
18.3	-32.8	3461	576	111	-5	58
18.4	-32.8	3407	611	121	-15	58
18.5	-32.8	3317	603	149	-4	31
18.6	-32.8	3436	605	178	1	14
18.7	-32.8	3039	597	195	-24	18
18.8	-32.8	3252	661	176	-22	39
18.9	-32.8	3188	729	118	-22	103
19	-32.8	3260	604	165	0	69
19.1	-32.8	3271	681	197	-45	40
19.2	-32.8	2670	597	195	-38	50
19.3	-32.8	2679	697	165	-24	69
19.4	-32.8	2329	634	192	-29	52
19.5	-32.8	2807	800	213	-33	70
19.6	-32.8	2500	769	207	-35	53
19.7	-32.8	3168	900	222	-73	73
19.8	-32.8	3208	1056	229	-71	81
19.9	-32.8	3262	912	229	-39	64
20	-32.8	3220	854	223	-25	67
20.1	-32.8	3233	831	219	-30	69
20.2	-32.8	2989	793	209	-41	48
20.3	-32.8	2842	793	218	-32	56
20.4	-32.8	3058	846	213	-32	62
20.5	-32.8	3032	830	203	-33	53
20.6	-32.8	2745	775	213	-26	40
20.7	-32.8	2280	751	217	-10	52
20.8	-32.8	2655	737	203	-27	65
20.9	-32.8	2805	734	198	-32	59
21	-32.8	2899	775	205	-39	66
21.1	-32.8	2846	745	193	-24	69
21.2	-32.8	2869	730	181	-22	73
21.3	-32.8	3257	847	193	-27	80
21.4	-32.8	3405	945	206	-45	90
21.5	-32.8	3387	1010	218	-61	90
21.6	-32.8	3381	966	217	-64	77
21.7	-32.8	3402	944	209	-53	84
21.8	-32.8	3516	985	209	-54	85
21.9	-32.8	3599	1018	202	-63	84
22	-32.8	3550	1030	197	-63	82
22.1	-32.8	3578	1016	206	-65	80
22.2	-32.8	3461	960	205	-62	68
22.3	-32.8	3396	909	199	-63	65
22.4	-32.8	3290	883	204	-63	70
22.5	-32.8	3216	852	202	-57	74
22.6	-32.8	3043	886	203	-53	82
22.7	-32.8	3048	925	206	-55	84
22.8	-32.8	3048	939	206	-56	80
22.9	-32.8	3046	964	206	-64	77
23	-32.8	3083	966	200	-68	75
23.1	-32.8	2922	1003	201	-75	83
23.2	-32.8	3111	960	210	-73	82
23.3	-32.8	3111	903	211	-77	83
23.4	-32.8	3113	864	216	-72	76
23.5	-32.8	3083	894	208	-90	76
23.6	-32.8	3001	905	204	-101	76
23.7	-32.8	3012	813	204	-87	71
23.8	-32.8	3011	764	203	-50	70
23.9	-32.8	2945	742	202	-32	73
24	-32.8	3001	756	194	-35	66
24.1	-32.8	2966	723	195	-48	66
24.2	-32.8	3004	707	189	-31	59
24.3	-32.8	3029	681	188	-39	66
24.4	-32.8	3038	648	184	-31	70
24.5	-32.8	3163	659	185	-37	65
24.6	-32.8	3441	727	169	-63	72
24.7	-32.8	3419	775	172	-67	75
24.8	-32.8	3191	611	186	-32	78
24.9	-32.8	3298	713	172	-38	74
25	-32.8	3070	725	177	-51	72
25.1	-32.8	3055	745	180	-43	78
25.2	-32.8	3347	765	160	-63	78
25.3	-32.8	3125	633	164	-70	65
25.4	-32.8	2971	614	198	-38	73
25.5	-32.8	3015	628	218	-23	62
25.6	-32.8	3295	712	196	-58	55
25.7	-32.8	3328	739	187	-60	51
25.8	-32.8	3496	795	187	-61	79
25.9	-32.8	3189	655	191	-46	65
26	-32.8	2972	711	213	-49	41
26.1	-32.8	3154	726	198	-53	56
26.2	-32.8	3273	773	206	-61	51
26.3	-32.8	3414	744	182	-54	48
26.4	-32.8	3356	677	200	-39	49
26.5	-32.8	3372	682	202	-37	39
26.6	-32.8	3580	704	184	-50	37
26.7	-32.8	3482	711	178	-61	49
26.8	-32.8	3446	686	178	-55	67
26.9	-32.8	3394	717	163	-73	66
27	-32.8	3398	677	152	-77	53
27.1	-32.8	3353	597	168	-66	60
27.2	-32.8	3464	556	182	-65	49
27.3	-32.8	3585	592	165	-89	47
27.4	-32.8	3552	641	163	-109	38
27.5	-32.8	3658	606	165	-101	27
27.6	-32.8	3834	596	144	-80	18
27.7	-32.8	3941	555	161	-66	19
27.8	-32.8	4032	517	169	-60	18
27.9	-32.8	4141	523	168	-48	16
28	-32.8	4189	469	160	-27	15
28.1	-32.8	4129	400	143	-29	9
18.3	-32.7	3505	545	122	-7	36
18.4	-32.7	3392	567	133	-6	39
18.5	-32.7	3398	574	162	6	22
18.6	-32.7	3370	654	192	-21	27
18.7	-32.7	3476	654	191	-15	40
18.8	-32.7	3267	657	196	-20	55
18.9	-32.7	3248	691	133	7	98
19	-32.7	3321	629	184	-21	38
19.1	-32.7	3260	610	197	-23	45
19.2	-32.7	2868	600	197	-27	54
19.3	-32.7	3027	716	213	-23	62
19.4	-32.7	3035	733	224	-40	49
19.5	-32.7	2964	808	207	-33	57
19.6	-32.7	2889	797	219	-36	55
19.7	-32.7	3317	1002	234	-62	83
19.8	-32.7	3541	1044	244	-59	72
19.9	-32.7	3403	1039	252	-62	70
20	-32.7	3286	972	233	-42	77
20.1	-32.7	3331	911	221	-50	77
20.2	-32.7	3108	818	213	-31	58
20.3	-32.7	3194	827	220	-31	55
20.4	-32.7	3228	928	213	-24	63
20.5	-32.7	3159	882	212	-22	58
20.6	-32.7	2987	761	208	-22	44
20.7	-32.7	2679	671	205	-17	44
20.8	-32.7	2396	652	195	-20	49
20.9	-32.7	2582	683	192	-26	68
21	-32.7	2639	681	191	-22	63
21.1	-32.7	2632	668	172	-18	57
21.2	-32.7	2966	767	184	-10	81
21.3	-32.7	3258	916	205	-25	81
21.4	-32.7	3320	973	218	-40	80
21.5	-32.7	3359	975	220	-45	81
21.6	-32.7	3378	924	214	-51	75
21.7	-32.7	3430	953	202	-52	79
21.8	-32.7	3539	1006	195	-61	80
21.9	-32.7	3578	1047	195	-63	81
22	-32.7	3592	1045	199	-61	74
22.1	-32.7	3579	1046	205	-69	74
22.2	-32.7	3542	997	201	-69	68
22.3	-32.7	3410	953	205	-58	64
22.4	-32.7	3352	903	204	-64	64
22.5	-32.7	3256	902	199	-64	68
22.6	-32.7	3150	899	209	-63	69
22.7	-32.7	3066	947	204	-53	82
22.8	-32.7	3086	974	205	-48	83
22.9	-32.7	3142	977	199	-55	78
23	-32.7	2950	1004	205	-47	96
23.1	-32.7	3002	983	206	-64	93
23.2	-32.7	3026	899	216	-56	94
23.3	-32.7	3086	849	207	-54	90
23.4	-32.7	3038	861	207	-58	84
23.5	-32.7	3034	899	206	-64	80
23.6	-32.7	2950	904	203	-68	72
23.7	-32.7	2963	858	202	-75	72
23.8	-32.7	2847	847	212	-73	66
23.9	-32.7	2888	796	209	-66	66
24	-32.7	2902	750	203	-41	67
24.1	-32.7	2937	761	210	-40	71
24.2	-32.7	2997	809	209	-56	69
24.3	-32.7	3130	845	198	-66	70
24.4	-32.7	3180	851	190	-74	81
24.5	-32.7	3295	838	182	-80	76
24.6	-32.7	3354	853	171	-87	76
24.7	-32.7	3372	822	183	-82	75
24.8	-32.7	3196	750	179	-55	82
24.9	-32.7	3202	778	169	-56	74
25	-32.7	3082	780	182	-61	78
25.1	-32.7	3243	777	179	-54	80
25.2	-32.7	3285	817	165	-64	78
25.3	-32.7	3071	648	168	-61	80
25.4	-32.7	2919	611	202	-27	62
25.5	-32.7	2785	579	188	-30	60
25.6	-32.7	2833	657	214	-52	71
25.7	-32.7	2772	586	184	-45	54
25.8	-32.7	3167	664	173	-46	51
25.9	-32.7	3136	663	186	-55	54
26	-32.7	3237	686	211	-65	31
26.1	-32.7	3323	709	221	-58	49
26.2	-32.7	3236	704	200	-47	52
26.3	-32.7	3235	769	174	-34	50
26.4	-32.7	3106	577	188	-1	56
26.5	-32.7	3322	544	193	-10	53
26.6	-32.7	3356	651	174	-41	52
26.7	-32.7	3083	638	164	-44	72
26.8	-32.7	3094	604	163	-26	67
26.9	-32.7	3258	636	158	-55	58
27	-32.7	3329	573	164	-40	45
27.1	-32.7	3267	616	182	-56	49
27.2	-32.7	3156	574	148	-70	44
27.3	-32.7	3431	468	134	-50	35
27.4	-32.7	3550	560	186	-73	37
27.5	-32.7	3562	585	177	-89	26
27.6	-32.7	3690	590	170	-88	40
27.7	-32.7	3715	580	166	-73	37
27.8	-32.7	3810	533	168	-59	25
27.9	-32.7	4060	568	200	-49	21
28	-32.7	4073	511	170	-51	22
28.1	-32.7	4123	482	160	-53	14
28.2	-32.7	4157	449	157	-40	12
28.3	-32.7	4076	364	138	-33	20
18.3	-32.6	3706	540	120	-16	24
18.4	-32.6	3494	566	125	-11	32
18.5	-32.6	3576	601	172	-5	28
18.6	-32.6	3632	693	181	-13	47
18.7	-32.6	3644	722	179	-24	58
18.8	-32.6	3433	697	175	-5	60
18.9	-32.6	3168	637	144	12	66
19	-32.6	3423	718	194	-39	52
19.1	-32.6	3272	641	204	-41	38
19.2	-32.6	2610	566	190	-28	45
19.3	-32.6	2780	697	225	-22	50
19.4	-32.6	3158	837	227	-40	53
19.5	-32.6	3561	871	224	-51	62
19.6	-32.6	3261	1061	258	-64	88
19.7	-32.6	3567	1003	253	-59	68
19.8	-32.6	3672	1043	259	-64	64
19.9	-32.6	3586	1036	251	-59	66
20	-32.6	3278	819	222	-35	61
20.1	-32.6	3258	843	213	-30	69
20.2	-32.6	3342	871	222	-29	62
20.3	-32.6	3358	892	214	-35	67
20.4	-32.6	3204	853	216	-27	64
20.5	-32.6	3086	772	211	-23	52
20.6	-32.6	2640	667	189	-16	46
20.7	-32.6	1954	708	195	-8	49
20.8	-32.6	1997	746	197	-15	53
20.9	-32.6	2018	784	196	-30	61
21	-32.6	2138	770	189	-21	53
21.1	-32.6	2262	697	181	-14	56
21.2	-32.6	2952	771	196	-11	71
21.3	-32.6	3169	897	215	-13	85
21.4	-32.6	3249	942	218	-24	82
21.5	-32.6	3260	952	216	-26	79
21.6	-32.6	3321	957	212	-39	79
21.7	-32.6	3311	1012	207	-43	86
21.8	-32.6	3495	1032	206	-60	81
21.9	-32.6	3536	1037	212	-58	82
22	-32.6	3550	998	200	-73	70
22.1	-32.6	3560	1015	201	-67	80
22.2	-32.6	3533	1014	200	-55	63
22.3	-32.6	3478	960	213	-55	51
22.4	-32.6	3413	934	206	-58	66
22.5	-32.6	3352	903	202	-54	63
22.6	-32.6	3164	915	205	-47	73
22.7	-32.6	3073	968	205	-49	86
22.8	-32.6	2933	1003	208	-45	86
22.9	-32.6	2866	1022	200	-27	90
23	-32.6	2964	991	206	-40	97
23.1	-32.6	3029	926	211	-51	89
23.2	-32.6	3036	878	211	-46	82
23.3	-32.6	3045	862	202	-56	80
23.4	-32.6	3042	877	203	-40	81
23.5	-32.6	2978	895	206	-43	83
23.6	-32.6	2880	913	212	-46	82
23.7	-32.6	2904	877	212	-47	72
23.8	-32.6	2907	862	208	-54	76
23.9	-32.6	2931	823	212	-47	70
24	-32.6	2978	820	204	-47	65
24.1	-32.6	3037	821	205	-50	66
24.2	-32.6	3086	860	208	-52	69
24.3	-32.6	3135	799	200	-48	69
24.4	-32.6	3155	765	203	-46	80
24.5	-32.6	3268	852	200	-62	90
24.6	-32.6	3296	890	170	-64	72
24.7	-32.6	3299	873	185	-61	74
24.8	-32.6	3201	841	191	-50	91
24.9	-32.6	3169	826	189	-48	88
25	-32.6	3093	807	194	-46	94
25.1	-32.6	3049	834	190	-53	92
25.2	-32.6	3130	770	177	-35	96
25.3	-32.6	2721	621	159	-52	81
25.4	-32.6	2452	628	185	-49	81
25.5	-32.6	2707	673	153	-44	75
25.6	-32.6	2507	572	159	-43	73
25.7	-32.6	2891	617	168	-55	53
25.8	-32.6	3153	680	176	-46	61
25.9	-32.6	3207	717	165	-38	64
26	-32.6	2846	636	151	-32	59
26.1	-32.6	2724	614	179	-22	58
26.2	-32.6	2963	613	185	-5	52
26.3	-32.6	3021	655	145	-15	49
26.4	-32.6	2837	633	161	-23	46
26.5	-32.6	2969	621	187	-39	50
26.6	-32.6	3025	615	175	-46	57
26.7	-32.6	3141	700	147	-63	58
26.8	-32.6	2765	618	144	-61	59
26.9	-32.6	2575	597	146	-47	55
27	-32.6	2304	577	139	-43	63
27.1	-32.6	2781	586	150	-48	44
27.2	-32.6	2839	598	147	-52	41
27.3	-32.6	2973	530	172	-43	44
27.4	-32.6	3288	665	174	-77	22
27.5	-32.6	3359	658	171	-75	13
27.6	-32.6	3363	609	168	-90	24
27.7	-32.6	3547	641	210	-84	48
27.8	-32.6	3566	612	205	-72	42
27.9	-32.6	3785	621	201	-78	35
28	-32.6	3884	550	207	-62	55
28.1	-32.6	4145	542	211	-53	47
28.2	-32.6	4311	549	205	-44	44
28.3	-32.6	4285	509	178	-47	40
28.4	-32.6	4205	430	157	-45	22
28.5	-32.6	4032	373	130	-32	28
18.4	-32.5	3517	575	139	-3	25
18.5	-32.5	3487	627	163	-20	26
18.6	-32.5	3664	720	174	-27	38
18.7	-32.5	3651	696	202	-15	38
18.8	-32.5	3622	616	217	-5	22
18.9	-32.5	3353	631	216	-22	33
19	-32.5	3561	742	199	-38	52
19.1	-32.5	2881	609	205	-30	36
19.2	-32.5	2678	618	196	-28	55
19.3	-32.5	2812	763	212	-28	54
19.4	-32.5	3031	805	215	-22	60
19.5	-32.5	3517	860	230	-43	77
19.6	-32.5	3325	1022	263	-48	79
19.7	-32.5	3694	966	248	-55	63
19.8	-32.5	3628	1084	254	-69	77
19.9	-32.5	3804	1052	261	-58	75
20	-32.5	3646	1055	255	-58	73
20.1	-32.5	3385	895	229	-37	72
20.2	-32.5	3587	949	217	-39	67
20.3	-32.5	3522	889	213	-26	60
20.4	-32.5	2611	733	204	-11	47
20.5	-32.5	1882	735	202	-2	56
20.6	-32.5	1826	695	200	-3	57
20.7	-32.5	1848	725	193	-10	47
20.8	-32.5	2057	781	205	-20	53
20.9	-32.5	2115	846	208	-26	63
21	-32.5	2260	836	193	-37	54
21.1	-32.5	2363	763	189	-17	50
21.2	-32.5	2607	708	179	2	61
21.3	-32.5	2964	754	182	15	74
21.4	-32.5	3057	850	199	-15	75
21.5	-32.5	3202	919	213	-13	71
21.6	-32.5	3304	973	217	-22	71
21.7	-32.5	3384	1003	217	-27	76
21.8	-32.5	3388	1027	214	-37	85
21.9	-32.5	3434	1022	217	-44	78
22	-32.5	3498	986	199	-49	73
22.1	-32.5	3496	984	191	-49	73
22.2	-32.5	3459	968	192	-48	63
22.3	-32.5	3430	967	206	-44	65
22.4	-32.5	3395	973	206	-45	76
22.5	-32.5	3376	907	191	-50	69
22.6	-32.5	3204	934	207	-46	75
22.7	-32.5	3098	948	213	-36	75
22.8	-32.5	3013	965	200	-37	83
22.9	-32.5	2862	1001	201	-32	94
23	-32.5	2922	982	201	-48	86
23.1	-32.5	3046	908	197	-43	83
23.2	-32.5	3005	916	192	-50	88
23.3	-32.5	2999	887	195	-37	83
23.4	-32.5	2975	895	195	-33	84
23.5	-32.5	2935	869	207	-29	86
23.6	-32.5	2842	869	201	-30	87
23.7	-32.5	2912	845	190	-36	79
23.8	-32.5	2941	796	198	-22	82
23.9	-32.5	2994	799	184	-13	82
24	-32.5	3024	843	196	-39	78
24.1	-32.5	3021	880	207	-41	76
24.2	-32.5	3089	855	198	-53	85
24.3	-32.5	3045	665	190	-24	86
24.4	-32.5	3126	692	174	-38	74
24.5	-32.5	3212	838	172	-28	76
24.6	-32.5	3168	818	183	4	81
24.7	-32.5	3165	787	174	-2	83
24.8	-32.5	3082	759	192	-4	100
24.9	-32.5	3031	747	204	-17	94
25	-32.5	2997	785	187	-23	106
25.1	-32.5	2949	759	198	-30	104
25.2	-32.5	2805	652	169	-41	86
25.3	-32.5	2260	588	156	-50	93
25.4	-32.5	2533	666	152	-44	88
25.5	-32.5	2499	655	149	-50	87
25.6	-32.5	2550	601	135	-54	79
25.7	-32.5	2785	620	158	-53	75
25.8	-32.5	3084	666	145	-39	65
25.9	-32.5	2678	575	148	-37	65
26	-32.5	2824	630	150	-33	68
26.1	-32.5	2434	615	160	-42	70
26.2	-32.5	2507	616	172	-26	69
26.3	-32.5	2660	573	154	-24	57
26.4	-32.5	2759	641	135	-39	59
26.5	-32.5	2579	658	145	-60	58
26.6	-32.5	2504	611	149	-54	59
26.7	-32.5	3067	589	155	-54	48
26.8	-32.5	2632	622	151	-48	48
26.9	-32.5	1907	623	146	-53	72
27	-32.5	2271	669	169	-53	67
27.1	-32.5	2239	703	169	-39	59
27.2	-32.5	2421	695	170	-40	58
27.3	-32.5	2591	683	159	-53	58
27.4	-32.5	2756	559	167	-54	43
27.5	-32.5	3297	639	187	-73	35
27.6	-32.5	3349	617	171	-81	33
27.7	-32.5	3356	622	161	-87	51
27.8	-32.5	3377	645	153	-89	49
27.9	-32.5	3568	584	169	-77	53
28	-32.5	3835	655	173	-82	67
28.1	-32.5	3976	629	166	-59	43
28.2	-32.5	4020	618	158	-75	21
28.3	-32.5	3969	501	156	-73	27
28.4	-32.5	4068	489	163	-45	29
28.5	-32.5	4178	458	155	-55	11
28.6	-32.5	4042	354	104	-31	16
18.4	-32.4	3662	506	152	-9	14
18.5	-32.4	3713	585	163	-25	16
18.6	-32.4	3601	661	187	-13	36
18.7	-32.4	3520	649	197	-6	35
18.8	-32.4	3479	593	214	-6	30
18.9	-32.4	3539	642	231	-16	42
19	-32.4	3756	696	224	-24	43
19.1	-32.4	2881	558	200	-23	35
19.2	-32.4	2549	611	191	-16	49
19.3	-32.4	2852	779	215	-24	59
19.4	-32.4	3226	813	219	-26	62
19.5	-32.4	3547	947	239	-56	65
19.6	-32.4	3581	1021	249	-58	68
19.7	-32.4	3812	1016	237	-64	66
19.8	-32.4	3504	1141	235	-60	80
19.9	-32.4	3859	1025	229	-57	72
20	-32.4	3872	1048	235	-53	75
20.1	-32.4	3349	1106	229	-53	81
20.2	-32.4	3581	941	218	-24	61
20.3	-32.4	3357	798	208	3	58
20.4	-32.4	2247	738	201	7	60
20.5	-32.4	1978	713	184	-1	65
20.6	-32.4	1880	709	184	-24	57
20.7	-32.4	2040	814	199	-27	51
20.8	-32.4	2135	781	200	-25	51
20.9	-32.4	2300	835	197	-30	60
21	-32.4	2333	867	197	-33	54
21.1	-32.4	2296	792	195	-17	54
21.2	-32.4	2193	699	163	-11	62
21.3	-32.4	2370	682	162	-9	59
21.4	-32.4	2700	735	175	-13	58
21.5	-32.4	3121	815	196	-13	63
21.6	-32.4	3196	852	197	-18	65
21.7	-32.4	3297	866	199	-12	79
21.8	-32.4	3342	935	207	-19	88
21.9	-32.4	3316	927	212	-22	79
22	-32.4	3362	956	206	-34	75
22.1	-32.4	3395	964	191	-30	76
22.2	-32.4	3332	973	198	-37	70
22.3	-32.4	3319	921	198	-35	67
22.4	-32.4	3335	909	199	-36	71
22.5	-32.4	3288	930	192	-31	72
22.6	-32.4	3201	946	193	-35	78
22.7	-32.4	3044	938	201	-32	77
22.8	-32.4	2845	973	206	-17	90
22.9	-32.4	2925	968	202	-21	76
23	-32.4	2792	949	203	-29	73
23.1	-32.4	2825	955	201	-36	90
23.2	-32.4	2870	915	203	-35	90
23.3	-32.4	2936	848	200	-21	83
23.4	-32.4	2924	746	186	-11	85
23.5	-32.4	2924	756	195	-8	87
23.6	-32.4	2799	853	191	-28	80
23.7	-32.4	2836	822	186	-33	73
23.8	-32.4	2838	664	176	-4	76
23.9	-32.4	2764	601	159	4	80
24	-32.4	3019	769	185	8	79
24.1	-32.4	3018	839	188	-15	87
24.2	-32.4	3092	862	180	-37	84
24.3	-32.4	3153	854	171	-46	75
24.4	-32.4	3194	795	174	-26	83
24.5	-32.4	3162	842	171	-22	81
24.6	-32.4	3095	774	172	9	85
24.7	-32.4	2906	592	168	0	76
24.8	-32.4	2868	604	186	-4	87
24.9	-32.4	2821	595	184	-15	79
25	-32.4	2635	586	171	-22	80
25.1	-32.4	2668	647	172	-37	88
25.2	-32.4	2091	582	152	-58	84
25.3	-32.4	2321	611	138	-47	96
25.4	-32.4	2126	657	140	-55	98
25.5	-32.4	2417	689	143	-41	89
25.6	-32.4	2483	640	150	-61	99
25.7	-32.4	2970	781	134	-74	81
25.8	-32.4	2914	709	147	-64	89
25.9	-32.4	2494	629	134	-57	83
26	-32.4	2257	562	134	-55	83
26.1	-32.4	2619	585	129	-37	82
26.2	-32.4	2209	609	159	-60	84
26.3	-32.4	2173	612	170	-74	91
26.4	-32.4	2043	559	128	-64	79
26.5	-32.4	2049	611	128	-75	78
26.6	-32.4	1896	642	134	-50	78
26.7	-32.4	2208	702	159	-60	60
26.8	-32.4	2212	686	151	-40	79
26.9	-32.4	2258	699	120	-43	70
27	-32.4	2131	723	159	-52	71
27.1	-32.4	2254	730	149	-53	76
27.2	-32.4	2389	705	161	-44	62
27.3	-32.4	2692	708	135	-64	57
27.4	-32.4	2702	652	174	-68	52
27.5	-32.4	2969	596	192	-72	41
27.6	-32.4	3235	617	201	-100	43
27.7	-32.4	3295	612	169	-66	36
27.8	-32.4	3467	621	137	-82	55
27.9	-32.4	3672	676	154	-81	50
28	-32.4	3549	663	179	-86	39
28.1	-32.4	3588	646	174	-87	24
28.2	-32.4	3681	636	184	-75	45
28.3	-32.4	3721	560	184	-66	47
28.4	-32.4	3988	503	167	-57	26
28.5	-32.4	4313	530	176	-63	23
28.6	-32.4	4410	498	152	-43	22
28.7	-32.4	4170	392	138	-41	27
18.4	-32.3	3693	527	129	-23	22
18.5	-32.3	3585	537	169	-14	23
18.6	-32.3	3477	650	152	-26	39
18.7	-32.3	3669	602	194	8	29
18.8	-32.3	3343	615	218	-15	43
18.9	-32.3	3738	692	215	-12	55
19	-32.3	3732	689	228	-23	49
19.1	-32.3	2963	630	222	-25	46
19.2	-32.3	3261	737	221	-23	57
19.3	-32.3	3034	803	220	-25	58
19.4	-32.3	3359	846	217	-27	62
19.5	-32.3	3604	976	227	-53	68
19.6	-32.3	3651	1036	237	-60	78
19.7	-32.3	3793	1028	230	-57	71
19.8	-32.3	3815	1053	232	-58	72
19.9	-32.3	3787	957	227	-38	67
20	-32.3	3353	1092	229	-46	85
20.1	-32.3	3352	1016	220	-31	69
20.2	-32.3	3192	715	192	-8	48
20.3	-32.3	2466	645	187	-7	47
20.4	-32.3	2320	760	181	-21	59
20.5	-32.3	2158	772	182	-9	59
20.6	-32.3	2149	825	197	-13	53
20.7	-32.3	2214	834	192	-26	55
20.8	-32.3	2127	788	197	-25	59
20.9	-32.3	2277	898	199	-37	63
21	-32.3	2421	930	196	-39	56
21.1	-32.3	2282	810	185	-31	55
21.2	-32.3	2289	775	170	-23	56
21.3	-32.3	2303	833	176	-31	47
21.4	-32.3	2356	840	178	-26	44
21.5	-32.3	2293	717	161	-23	50
21.6	-32.3	2803	731	175	-17	61
21.7	-32.3	3077	811	186	-7	71
21.8	-32.3	3168	857	197	-12	67
21.9	-32.3	3082	764	172	-19	63
22	-32.3	3085	776	176	-22	66
22.1	-32.3	3169	789	178	-16	70
22.2	-32.3	3239	892	199	-17	79
22.3	-32.3	3190	909	199	-11	72
22.4	-32.3	3118	794	174	-23	73
22.5	-32.3	2867	680	147	-16	75
22.6	-32.3	3082	824	171	-12	72
22.7	-32.3	3000	900	182	-22	80
22.8	-32.3	2880	894	201	-14	82
22.9	-32.3	2892	808	181	-36	78
23	-32.3	2908	859	176	-36	81
23.1	-32.3	2806	910	194	-33	83
23.2	-32.3	2843	844	203	-20	84
23.3	-32.3	2896	738	171	-38	76
23.4	-32.3	2953	764	157	-49	84
23.5	-32.3	2798	855	193	-42	84
23.6	-32.3	2819	826	205	-36	75
23.7	-32.3	2726	813	209	-11	76
23.8	-32.3	2691	630	174	-25	75
23.9	-32.3	2358	516	148	-18	79
24	-32.3	2935	641	184	0	77
24.1	-32.3	2838	675	179	-18	85
24.2	-32.3	2742	629	147	-24	60
24.3	-32.3	2976	744	161	-21	65
24.4	-32.3	3084	775	174	-7	75
24.5	-32.3	3030	702	169	-19	71
24.6	-32.3	2971	650	170	-12	82
24.7	-32.3	2636	556	156	-20	85
24.8	-32.3	2600	545	160	-12	91
24.9	-32.3	2444	548	160	-20	98
25	-32.3	2303	621	152	-42	90
25.1	-32.3	2060	523	141	-37	89
25.2	-32.3	1961	534	123	-42	102
25.3	-32.3	2006	602	120	-54	90
25.4	-32.3	2170	565	120	-55	88
25.5	-32.3	2272	561	135	-56	98
25.6	-32.3	2474	612	131	-61	97
25.7	-32.3	2870	744	140	-71	90
25.8	-32.3	2862	820	138	-72	93
25.9	-32.3	2688	718	127	-64	89
26	-32.3	2441	632	108	-65	83
26.1	-32.3	2379	599	111	-59	87
26.2	-32.3	2056	593	116	-50	90
26.3	-32.3	2171	602	103	-34	96
26.4	-32.3	1800	605	92	-45	83
26.5	-32.3	1693	651	124	-31	94
26.6	-32.3	1789	679	123	-30	88
26.7	-32.3	2218	727	119	-72	84
26.8	-32.3	2217	696	113	-47	77
26.9	-32.3	2301	694	123	-42	85
27	-32.3	2353	671	125	-52	67
27.1	-32.3	2280	648	125	-56	57
27.2	-32.3	2568	684	142	-62	67
27.3	-32.3	2769	639	123	-64	58
27.4	-32.3	2719	666	117	-73	58
27.5	-32.3	2744	627	141	-64	58
27.6	-32.3	2965	656	156	-64	50
27.7	-32.3	3357	727	159	-93	46
27.8	-32.3	3429	651	163	-72	45
27.9	-32.3	3361	663	193	-65	53
28	-32.3	3290	645	184	-85	50
28.1	-32.3	3434	653	144	-89	33
28.2	-32.3	3607	655	174	-78	53
28.3	-32.3	3573	614	184	-69	62
28.4	-32.3	3656	560	153	-65	25
28.5	-32.3	3843	525	147	-63	36
28.6	-32.3	4182	494	148	-48	33
28.7	-32.3	4390	516	163	-49	37
28.8	-32.3	4512	426	133	-40	17
18.4	-32.2	3513	453	123	-14	13
18.5	-32.2	3476	554	132	-23	22
18.6	-32.2	3403	555	147	3	30
18.7	-32.2	3483	545	185	-7	34
18.8	-32.2	3479	628	207	-27	51
18.9	-32.2	3962	795	209	-30	54
19	-32.2	3546	623	216	-24	38
19.1	-32.2	3094	651	222	-36	49
19.2	-32.2	3352	753	226	-35	43
19.3	-32.2	3250	732	203	-33	50
19.4	-32.2	3444	779	210	-30	48
19.5	-32.2	3721	938	215	-57	64
19.6	-32.2	3549	990	220	-52	70
19.7	-32.2	3560	1002	212	-50	67
19.8	-32.2	3666	1000	203	-62	81
19.9	-32.2	3680	959	205	-49	81
20	-32.2	3517	944	218	-26	64
20.1	-32.2	3374	846	214	-2	51
20.2	-32.2	2994	720	187	-11	43
20.3	-32.2	2367	735	180	-17	55
20.4	-32.2	2444	879	195	-28	55
20.5	-32.2	2421	826	196	-30	44
20.6	-32.2	2107	753	194	-18	49
20.7	-32.2	2277	845	197	-20	54
20.8	-32.2	2255	871	207	-19	55
20.9	-32.2	2349	851	191	-22	61
21	-32.2	2410	942	197	-43	54
21.1	-32.2	2467	932	199	-46	45
21.2	-32.2	2482	877	186	-40	49
21.3	-32.2	2467	861	181	-31	48
21.4	-32.2	2360	830	181	-32	50
21.5	-32.2	2329	800	174	-11	54
21.6	-32.2	2630	769	177	-16	53
21.7	-32.2	2432	708	167	-17	58
21.8	-32.2	2693	722	158	-13	68
21.9	-32.2	2973	818	166	-24	66
22	-32.2	2860	752	159	-32	69
22.1	-32.2	2973	741	172	-28	69
22.2	-32.2	3110	790	181	-16	65
22.3	-32.2	3148	786	179	-6	65
22.4	-32.2	2326	655	159	-9	79
22.5	-32.2	2193	685	149	14	74
22.6	-32.2	2590	655	142	-22	60
22.7	-32.2	2890	770	181	-23	81
22.8	-32.2	2818	867	207	-9	91
22.9	-32.2	2882	816	206	-31	76
23	-32.2	2923	768	184	-35	77
23.1	-32.2	2964	717	180	-33	79
23.2	-32.2	2877	812	195	-38	82
23.3	-32.2	2596	959	188	-47	87
23.4	-32.2	2735	908	182	-49	81
23.5	-32.2	2794	828	207	-24	80
23.6	-32.2	2739	776	208	-15	76
23.7	-32.2	2775	761	201	-19	78
23.8	-32.2	2621	648	167	-35	76
23.9	-32.2	2221	587	160	-26	76
24	-32.2	2098	495	151	-21	74
24.1	-32.2	2478	500	153	-10	84
24.2	-32.2	2815	665	135	-20	63
24.3	-32.2	2962	708	163	-16	77
24.4	-32.2	2981	714	157	-15	81
24.5	-32.2	2978	808	143	-43	73
24.6	-32.2	2870	730	166	-23	94
24.7	-32.2	2619	716	147	-52	106
24.8	-32.2	2328	655	157	-32	101
24.9	-32.2	1622	613	147	-50	96
25	-32.2	1774	658	134	-36	101
25.1	-32.2	1860	617	123	-32	92
25.2	-32.2	1956	637	127	-44	92
25.3	-32.2	2261	743	134	-59	88
25.4	-32.2	2384	775	133	-64	89
25.5	-32.2	2461	787	142	-62	99
25.6	-32.2	2675	808	148	-78	102
25.7	-32.2	2791	832	135	-77	97
25.8	-32.2	2802	831	133	-81	96
25.9	-32.2	2868	885	134	-64	97
26	-32.2	2775	851	126	-74	91
26.1	-32.2	2532	756	108	-71	85
26.2	-32.2	2293	675	96	-51	85
26.3	-32.2	2234	697	95	-43	92
26.4	-32.2	2047	696	97	-43	89
26.5	-32.2	2124	642	84	-39	87
26.6	-32.2	2030	726	116	-54	89
26.7	-32.2	2368	843	127	-70	82
26.8	-32.2	2410	935	122	-85	82
26.9	-32.2	2404	736	121	-59	78
27	-32.2	2508	715	129	-48	61
27.1	-32.2	2742	871	115	-74	58
27.2	-32.2	2662	697	125	-71	60
27.3	-32.2	2828	690	122	-71	63
27.4	-32.2	2812	672	125	-64	59
27.5	-32.2	3204	747	118	-73	58
27.6	-32.2	3171	665	119	-81	47
27.7	-32.2	3147	667	168	-73	62
27.8	-32.2	3269	625	141	-83	42
27.9	-32.2	2956	689	163	-97	50
28	-32.2	3147	647	182	-97	57
28.1	-32.2	3278	669	177	-109	62
28.2	-32.2	3307	655	168	-100	50
28.3	-32.2	3396	631	180	-87	51
28.4	-32.2	3465	643	163	-69	38
28.5	-32.2	3751	604	166	-51	32
28.6	-32.2	4033	565	153	-50	33
28.7	-32.2	4274	542	155	-51	48
28.8	-32.2	4589	518	176	-69	48
28.9	-32.2	4482	434	140	-53	21
18.4	-32.1	3621	430	133	-3	9
18.5	-32.1	3782	466	163	11	15
18.6	-32.1	3632	484	173	5	21
18.7	-32.1	3474	567	188	-27	38
18.8	-32.1	3647	687	197	-26	56
18.9	-32.1	3814	645	218	-20	35
19	-32.1	3581	616	233	-38	34
19.1	-32.1	3656	723	228	-31	40
19.2	-32.1	3567	793	222	-39	45
19.3	-32.1	3666	794	224	-50	52
19.4	-32.1	3784	833	216	-59	44
19.5	-32.1	3701	953	205	-73	66
19.6	-32.1	3447	1051	216	-49	77
19.7	-32.1	3495	1068	210	-61	80
19.8	-32.1	3676	935	201	-47	72
19.9	-32.1	3505	994	217	-36	67
20	-32.1	3483	862	222	-11	49
20.1	-32.1	2911	709	197	-14	30
20.2	-32.1	2673	744	192	-11	41
20.3	-32.1	2434	777	185	-23	52
20.4	-32.1	2560	887	209	-34	50
20.5	-32.1	2412	823	201	-33	52
20.6	-32.1	2452	788	195	-25	55
20.7	-32.1	2666	838	181	-28	53
20.8	-32.1	2423	806	177	-26	48
20.9	-32.1	2423	928	198	-34	58
21	-32.1	2549	938	198	-42	54
21.1	-32.1	2414	933	194	-37	53
21.2	-32.1	2538	974	202	-56	40
21.3	-32.1	2515	892	195	-51	43
21.4	-32.1	2455	857	184	-47	49
21.5	-32.1	2404	869	182	-35	51
21.6	-32.1	2471	839	179	-40	51
21.7	-32.1	2350	801	162	-33	58
21.8	-32.1	2479	886	176	-41	49
21.9	-32.1	2501	917	195	-38	54
22	-32.1	2590	865	194	-29	69
22.1	-32.1	2678	802	177	-33	67
22.2	-32.1	2495	796	170	-29	63
22.3	-32.1	2548	753	156	-26	63
22.4	-32.1	2223	697	148	-16	72
22.5	-32.1	2290	771	149	-16	62
22.6	-32.1	2269	664	145	-17	60
22.7	-32.1	2545	644	153	-18	73
22.8	-32.1	2623	732	172	-27	79
22.9	-32.1	2776	776	171	-28	79
23	-32.1	2943	828	162	-37	81
23.1	-32.1	2846	888	179	-54	76
23.2	-32.1	2742	830	181	-40	77
23.3	-32.1	2763	883	187	-42	80
23.4	-32.1	2708	897	208	-23	83
23.5	-32.1	2795	758	213	-13	76
23.6	-32.1	2651	742	188	-14	81
23.7	-32.1	2651	716	187	-21	77
23.8	-32.1	2271	705	168	-35	81
23.9	-32.1	2318	714	167	-39	85
24	-32.1	1945	667	160	-16	90
24.1	-32.1	1940	566	147	-27	75
24.2	-32.1	2472	548	149	-23	75
24.3	-32.1	2600	544	138	-26	60
24.4	-32.1	2641	629	148	-26	74
24.5	-32.1	2872	632	154	-27	77
24.6	-32.1	2757	734	153	-30	90
24.7	-32.1	2627	827	138	-36	98
24.8	-32.1	2463	764	145	-43	106
24.9	-32.1	2033	774	153	-56	99
25	-32.1	1999	688	125	-38	95
25.1	-32.1	1942	783	127	-46	90
25.2	-32.1	2219	773	130	-45	89
25.3	-32.1	2411	816	132	-61	97
25.4	-32.1	2560	880	137	-77	96
25.5	-32.1	2628	897	153	-74	119
25.6	-32.1	2762	893	127	-89	114
25.7	-32.1	2653	773	131	-70	99
25.8	-32.1	2626	788	139	-60	89
25.9	-32.1	2693	864	138	-51	95
[truncated: 253,722 more rows]
