# Supplementary material for: Estimating Air Temperature and Its Influence on Malaria Transmission across Africa
Source: PLoS One. 2013 Feb 20;8(2):e56487. doi: 10.1371/journal.pone.0056487 (PMC3577915; doi:10.1371/journal.pone.0056487)
Supplement: Dataset S2 — Fourier transforms of the modelled day time air temperatures across Africa at a spatial resolution of 0.1° longitude and latitude. (ZIP) [file pone.0056487.s006.zip]

Archive with 1 entries (1 files):
- FT_2003-2006_64ppyear_ERAday_0_1deg_255721.txt
