# Supplementary material for: Estimating Air Temperature and Its Influence on Malaria Transmission across Africa
Source: PLoS One. 2013 Feb 20;8(2):e56487. doi: 10.1371/journal.pone.0056487 (PMC3577915; doi:10.1371/journal.pone.0056487)
Supplement: Dataset S2 — Fourier transforms of the modelled day time air temperatures across Africa at a spatial resolution of 0.1° longitude and latitude. (ZIP) [file pone.0056487.s006.zip › FT_2003-2006_64ppyear_ERAday_0_1deg_255721.txt]

longitude	latitude	H0	ReH1	ImH1	ReH2	ImH2
20	-34.8	5705	437	108	19	28
19.6	-34.7	5775	435	119	21	25
19.7	-34.7	5661	474	113	29	37
19.8	-34.7	5665	502	114	34	27
19.9	-34.7	5781	482	100	30	35
20	-34.7	5715	486	104	16	25
20.1	-34.7	5644	483	120	16	14
19.4	-34.6	5610	435	114	-2	24
19.5	-34.6	5708	489	121	2	39
19.6	-34.6	5711	491	125	18	34
19.7	-34.6	5830	493	118	17	34
19.8	-34.6	5811	503	110	8	21
19.9	-34.6	5785	514	105	-1	18
20	-34.6	5970	483	113	6	12
20.1	-34.6	5614	465	115	3	30
20.2	-34.6	5682	509	118	3	25
20.3	-34.6	6010	470	112	19	18
19.4	-34.5	5730	482	134	-18	30
19.5	-34.5	5284	492	141	-20	36
19.6	-34.5	5728	534	137	-16	32
19.7	-34.5	5770	481	127	-10	18
19.8	-34.5	5789	459	130	3	17
19.9	-34.5	5740	511	129	0	24
20	-34.5	5588	553	118	-16	24
20.1	-34.5	5744	546	114	-11	14
20.2	-34.5	5886	498	112	8	16
20.3	-34.5	6281	460	109	14	17
20.4	-34.5	6023	463	121	8	17
19.2	-34.4	5796	443	113	-4	19
19.3	-34.4	5483	465	125	-7	23
19.4	-34.4	5545	485	133	-14	30
19.5	-34.4	5661	517	135	-7	32
19.6	-34.4	5684	546	141	-3	32
19.7	-34.4	5468	552	145	-12	35
19.8	-34.4	5432	573	120	-6	32
19.9	-34.4	5521	595	121	-18	27
20	-34.4	5532	578	113	-15	26
20.1	-34.4	5621	581	118	-16	34
20.2	-34.4	5682	573	115	-14	32
20.3	-34.4	5870	534	110	-6	20
20.4	-34.4	5971	503	118	4	33
20.5	-34.4	5962	486	127	1	33
20.6	-34.4	6020	404	135	3	33
20.7	-34.4	6059	424	140	-2	28
20.8	-34.4	5942	422	125	13	25
21.2	-34.4	5899	462	141	16	40
21.3	-34.4	5875	441	128	10	20
21.4	-34.4	6049	413	131	16	18
18.9	-34.3	5549	462	133	-19	20
19	-34.3	5892	477	124	-11	22
19.1	-34.3	5835	492	124	2	28
19.2	-34.3	5954	569	141	-3	36
19.3	-34.3	5688	598	152	-10	32
19.4	-34.3	5601	617	147	0	35
19.5	-34.3	5516	628	153	-7	39
19.6	-34.3	5528	640	142	-7	47
19.7	-34.3	5380	612	123	-4	40
19.8	-34.3	5421	621	136	-16	44
19.9	-34.3	5553	649	127	-24	30
20	-34.3	5603	632	119	-25	34
20.1	-34.3	5688	631	122	-19	34
20.2	-34.3	5671	614	119	-21	30
20.3	-34.3	5638	594	121	-24	37
20.4	-34.3	5560	564	119	-18	27
20.5	-34.3	5690	576	117	-16	32
20.6	-34.3	5785	559	130	-27	36
20.7	-34.3	5658	491	128	-16	35
20.8	-34.3	5749	495	129	5	27
20.9	-34.3	5984	483	130	-12	38
21	-34.3	6179	451	140	4	40
21.1	-34.3	6200	447	138	3	30
21.2	-34.3	6169	462	130	0	32
21.3	-34.3	6294	430	126	-3	28
21.4	-34.3	6229	444	137	12	29
21.5	-34.3	6230	426	135	5	34
21.6	-34.3	6159	439	142	4	32
21.7	-34.3	6288	427	137	6	26
21.8	-34.3	6014	440	151	-1	34
21.9	-34.3	5813	438	151	1	25
18.4	-34.2	5711	439	105	0	17
18.9	-34.2	5499	519	149	-15	28
19	-34.2	5938	523	120	-9	27
19.1	-34.2	5795	569	133	-20	31
19.2	-34.2	5834	588	137	-3	29
19.3	-34.2	5574	662	134	-5	34
19.4	-34.2	5646	686	129	-16	35
19.5	-34.2	5574	586	135	-12	26
19.6	-34.2	5538	635	135	-17	34
19.7	-34.2	5541	691	129	-22	38
19.8	-34.2	5611	679	120	-15	41
19.9	-34.2	5676	674	116	-21	34
20	-34.2	5670	663	123	-19	31
20.1	-34.2	5714	666	118	-33	35
20.2	-34.2	5658	666	115	-23	47
20.3	-34.2	5687	646	108	-26	44
20.4	-34.2	5770	629	107	-38	44
20.5	-34.2	5860	609	107	-34	40
20.6	-34.2	5779	587	103	-34	47
20.7	-34.2	5703	544	114	-15	51
20.8	-34.2	5758	541	124	-2	44
20.9	-34.2	5837	556	140	-9	45
21	-34.2	5826	551	135	-1	36
21.1	-34.2	5856	576	140	-5	34
21.2	-34.2	5937	572	134	-12	37
21.3	-34.2	6015	538	122	-18	36
21.4	-34.2	6129	491	128	-14	38
21.5	-34.2	6099	479	135	-11	49
21.6	-34.2	6040	500	138	-9	38
21.7	-34.2	5993	469	156	-2	45
21.8	-34.2	5958	470	154	-7	42
21.9	-34.2	5898	445	156	-15	39
22	-34.2	5928	426	146	-4	28
22.1	-34.2	5938	414	155	2	27
24.8	-34.2	6079	335	117	-11	20
18.4	-34.1	5601	448	121	-9	14
18.9	-34.1	5947	597	141	7	37
19	-34.1	5379	543	149	-21	21
19.1	-34.1	5700	554	133	-19	35
19.2	-34.1	5848	657	135	-2	30
19.3	-34.1	5751	631	136	-9	31
19.4	-34.1	5673	667	131	-7	21
19.5	-34.1	5710	665	140	-6	29
19.6	-34.1	5722	699	133	-8	36
19.7	-34.1	5704	641	123	-4	27
19.8	-34.1	5746	564	118	-20	22
19.9	-34.1	5519	544	114	-18	11
20	-34.1	5902	586	116	-9	20
20.1	-34.1	5975	651	103	-23	36
20.2	-34.1	5933	658	120	-21	51
20.3	-34.1	5885	655	111	-27	52
20.4	-34.1	5933	651	110	-33	34
20.5	-34.1	6127	593	111	-26	40
20.6	-34.1	5874	599	117	-20	52
20.7	-34.1	5820	573	114	-15	48
20.8	-34.1	5839	577	116	-10	43
20.9	-34.1	5954	578	122	-19	42
21	-34.1	5979	548	134	-16	46
21.1	-34.1	5894	518	135	-13	39
21.2	-34.1	5859	540	129	-8	43
21.3	-34.1	6020	542	143	-12	43
21.4	-34.1	5912	541	137	1	40
21.5	-34.1	5866	567	135	-10	42
21.6	-34.1	5867	571	148	-20	46
21.7	-34.1	6094	515	150	-23	43
21.8	-34.1	6094	470	149	-25	35
21.9	-34.1	5992	444	149	-13	34
22	-34.1	5989	454	157	-35	34
22.1	-34.1	6128	429	148	-14	22
23.3	-34.1	6236	333	141	-6	20
24.4	-34.1	6233	359	124	-28	35
24.5	-34.1	6352	367	121	-30	31
24.6	-34.1	6196	381	119	-31	33
24.7	-34.1	6132	401	120	-39	33
24.8	-34.1	6132	398	113	-42	25
18.4	-34	5663	483	139	-20	18
18.5	-34	6044	631	114	-28	23
18.6	-34	6035	686	106	-33	17
18.7	-34	6075	665	116	-4	32
18.8	-34	5909	617	146	15	39
18.9	-34	5603	587	172	-11	36
19	-34	4983	590	182	-32	34
19.1	-34	5582	589	148	-18	34
19.2	-34	5758	608	125	-7	27
19.3	-34	5659	626	134	-18	36
19.4	-34	5286	589	148	-16	33
19.5	-34	5281	583	136	-20	28
19.6	-34	5680	598	133	-19	37
19.7	-34	5641	581	152	-24	41
19.8	-34	5875	616	144	-21	39
19.9	-34	6135	626	118	-7	31
20	-34	6229	627	106	-8	37
20.1	-34	6235	604	104	-17	27
20.2	-34	6082	651	118	-31	50
20.3	-34	5887	602	116	-9	35
20.4	-34	5719	532	115	-13	22
20.5	-34	5689	515	116	-27	27
20.6	-34	5733	527	114	-26	35
20.7	-34	5874	512	113	-20	29
20.8	-34	5802	485	125	-10	30
20.9	-34	5965	493	122	-15	26
21	-34	5942	484	139	-13	30
21.1	-34	5849	498	146	-9	35
21.2	-34	5935	462	131	-13	30
21.3	-34	5807	470	134	-18	30
21.4	-34	5862	486	121	-17	31
21.5	-34	5998	489	136	-12	43
21.6	-34	6122	502	143	-16	45
21.7	-34	6181	495	142	-15	45
21.8	-34	6174	452	141	-8	35
21.9	-34	5965	465	143	-24	31
22	-34	6177	425	142	-22	31
22.1	-34	6129	420	152	-7	33
22.2	-34	6170	398	152	-12	21
22.3	-34	6161	421	153	-16	31
22.4	-34	6344	392	146	-21	10
22.5	-34	6130	386	138	-19	12
22.7	-34	6304	349	152	-3	23
22.8	-34	6453	357	145	-6	24
22.9	-34	6474	331	147	-15	35
23	-34	6460	340	139	-20	38
23.1	-34	6491	302	145	-26	31
23.2	-34	6469	288	149	-20	16
23.3	-34	6380	338	137	-18	25
23.5	-34	6361	300	132	-8	28
23.8	-34	6263	333	146	-9	22
23.9	-34	6311	334	147	-20	37
24	-34	6320	347	141	-30	35
24.1	-34	6238	362	145	-39	35
24.2	-34	6088	378	152	-40	41
24.3	-34	6029	393	147	-34	35
24.4	-34	5933	403	153	-35	40
24.5	-34	6031	435	135	-38	29
24.6	-34	5995	449	130	-28	18
24.7	-34	6011	407	128	-32	25
24.8	-34	5953	414	138	-33	25
24.9	-34	6051	379	118	-16	21
25.4	-34	6348	335	154	-27	29
25.5	-34	6274	363	139	-22	27
25.6	-34	6170	400	135	-28	29
18.4	-33.9	5801	535	112	-27	28
18.5	-33.9	6089	646	107	-35	26
18.6	-33.9	6132	699	118	-28	24
18.7	-33.9	6060	692	128	-15	34
18.8	-33.9	5950	646	162	0	49
18.9	-33.9	5880	615	177	-7	48
19	-33.9	5807	661	189	-25	57
19.1	-33.9	5999	683	164	-20	44
19.2	-33.9	5197	626	170	-22	43
19.3	-33.9	5376	636	162	-16	51
19.4	-33.9	6134	757	148	-23	45
19.5	-33.9	6085	734	144	-27	57
19.6	-33.9	5984	760	138	-24	45
19.7	-33.9	6224	720	119	-34	58
19.8	-33.9	6147	646	120	-16	38
19.9	-33.9	6366	626	98	-23	27
20	-33.9	6258	608	101	-12	39
20.1	-33.9	6214	610	121	-9	32
20.2	-33.9	5923	550	136	-5	22
20.3	-33.9	5927	608	138	-28	38
20.4	-33.9	6036	642	129	-30	44
20.5	-33.9	5573	679	128	-32	51
20.6	-33.9	5895	629	121	-27	52
20.7	-33.9	5998	590	122	-24	54
20.8	-33.9	5762	577	133	-35	57
20.9	-33.9	5516	555	146	-36	55
21	-33.9	5754	567	137	-40	59
21.1	-33.9	5928	609	132	-35	56
21.2	-33.9	5936	614	129	-39	54
21.3	-33.9	6034	630	124	-39	50
21.4	-33.9	6076	632	122	-42	46
21.5	-33.9	6136	596	124	-44	49
21.6	-33.9	6168	598	139	-41	49
21.7	-33.9	6163	532	138	-34	41
21.8	-33.9	6021	509	131	-30	35
21.9	-33.9	5876	456	128	-29	17
22	-33.9	5862	399	143	-27	28
22.1	-33.9	5678	392	149	-32	39
22.2	-33.9	5637	392	158	-37	50
22.3	-33.9	5686	408	156	-37	42
22.4	-33.9	5727	413	144	-40	28
22.5	-33.9	5755	371	149	-29	29
22.6	-33.9	5937	356	148	-19	30
22.7	-33.9	6144	314	162	-24	29
22.8	-33.9	6227	333	153	-24	33
22.9	-33.9	6365	332	148	-30	30
23	-33.9	6304	325	156	-33	34
23.1	-33.9	6192	331	159	-30	36
23.2	-33.9	6192	336	152	-21	32
23.3	-33.9	6238	368	141	-26	38
23.4	-33.9	6243	369	131	-25	33
23.5	-33.9	5930	375	151	-36	39
23.6	-33.9	5792	368	169	-40	48
23.7	-33.9	5664	412	148	-43	43
23.8	-33.9	5656	409	146	-40	46
23.9	-33.9	5619	424	147	-42	48
24	-33.9	5683	438	139	-41	47
24.1	-33.9	5747	468	130	-37	42
24.2	-33.9	5836	466	127	-40	39
24.3	-33.9	5852	468	135	-43	39
24.4	-33.9	5923	464	131	-34	39
24.5	-33.9	5910	458	134	-27	36
24.6	-33.9	5828	458	132	-30	29
24.7	-33.9	5857	448	136	-32	38
24.8	-33.9	5991	443	138	-39	46
24.9	-33.9	6212	441	139	-38	41
25	-33.9	6406	397	137	-28	38
25.1	-33.9	6315	394	149	-31	31
25.2	-33.9	6208	383	154	-44	47
25.3	-33.9	6068	410	166	-39	47
25.4	-33.9	6113	419	147	-30	37
25.5	-33.9	6040	452	137	-25	24
25.6	-33.9	6007	492	125	-36	26
18.5	-33.8	6089	595	133	-5	27
18.6	-33.8	5858	648	168	-8	30
18.7	-33.8	5928	689	159	-9	34
18.8	-33.8	6011	718	169	-6	37
18.9	-33.8	5980	720	169	-23	42
19	-33.8	6178	702	160	-22	48
19.1	-33.8	5368	689	188	-24	58
19.2	-33.8	4810	679	183	-16	54
19.3	-33.8	5394	709	178	-16	53
19.4	-33.8	6010	744	146	-17	53
19.5	-33.8	6262	766	128	-28	59
19.6	-33.8	6151	765	127	-31	54
19.7	-33.8	6275	718	117	-17	50
19.8	-33.8	6266	694	104	-17	43
19.9	-33.8	6301	705	103	-25	28
20	-33.8	6168	657	107	-10	16
20.1	-33.8	5982	609	138	-14	26
20.2	-33.8	6330	699	121	-28	45
20.3	-33.8	6241	674	127	-19	43
20.4	-33.8	5807	631	140	-16	45
20.5	-33.8	5859	653	123	-30	52
20.6	-33.8	5809	670	128	-37	54
20.7	-33.8	5634	612	135	-25	54
20.8	-33.8	5636	606	143	-32	57
20.9	-33.8	6017	662	124	-37	61
21	-33.8	6233	679	121	-52	54
21.1	-33.8	6326	656	121	-44	53
21.2	-33.8	6365	673	122	-48	51
21.3	-33.8	6410	655	124	-46	51
21.4	-33.8	6408	671	127	-48	53
21.5	-33.8	6328	649	127	-47	56
21.6	-33.8	6360	598	124	-34	60
21.7	-33.8	6363	599	123	-38	55
21.8	-33.8	6308	580	142	-47	56
21.9	-33.8	6046	565	148	-41	52
22	-33.8	5837	555	144	-50	60
22.1	-33.8	5827	583	143	-42	64
22.2	-33.8	5883	590	137	-66	59
22.3	-33.8	5854	582	152	-57	59
22.4	-33.8	5706	573	151	-46	49
22.5	-33.8	5652	581	141	-56	63
22.6	-33.8	5637	560	148	-56	49
22.7	-33.8	5681	481	145	-53	53
22.8	-33.8	5700	472	145	-50	57
22.9	-33.8	5562	469	148	-46	53
23	-33.8	5689	447	137	-41	45
23.1	-33.8	5918	435	132	-24	32
23.2	-33.8	6067	418	130	-28	30
23.3	-33.8	5679	422	124	-32	38
23.4	-33.8	5509	449	132	-36	45
23.5	-33.8	5671	481	146	-37	46
23.6	-33.8	5587	517	150	-42	40
23.7	-33.8	5695	548	139	-36	47
23.8	-33.8	5797	522	131	-21	47
23.9	-33.8	5880	551	140	-30	45
24	-33.8	5940	535	126	-38	45
24.1	-33.8	6035	531	127	-37	44
24.2	-33.8	6065	473	122	-38	35
24.3	-33.8	6261	465	119	-37	35
24.4	-33.8	5980	468	126	-39	34
24.5	-33.8	5798	423	118	-22	35
24.6	-33.8	6184	440	120	-28	33
24.7	-33.8	6388	443	125	-31	46
24.8	-33.8	6400	435	131	-37	43
24.9	-33.8	6362	404	142	-42	46
25	-33.8	6026	399	155	-33	40
25.1	-33.8	5782	385	155	-39	40
25.2	-33.8	6104	390	150	-38	41
25.3	-33.8	6321	388	148	-45	48
25.4	-33.8	6208	472	130	-42	38
25.5	-33.8	6297	412	136	-40	43
25.6	-33.8	6168	436	141	-40	41
18.5	-33.7	6172	629	134	-3	23
18.6	-33.7	5883	690	159	-14	15
18.7	-33.7	5991	742	163	-12	19
18.8	-33.7	5965	753	161	-28	24
18.9	-33.7	6069	712	180	-36	36
19	-33.7	6262	777	180	-39	45
19.1	-33.7	5539	662	181	-25	47
19.2	-33.7	5440	670	182	-23	62
19.3	-33.7	6169	783	146	-45	67
19.4	-33.7	5938	740	144	-28	55
19.5	-33.7	6307	768	127	-36	47
19.6	-33.7	6332	739	129	-29	46
19.7	-33.7	6131	709	127	-13	38
19.8	-33.7	5594	693	145	-28	35
19.9	-33.7	5565	646	137	-23	36
20	-33.7	6065	651	128	-32	36
20.1	-33.7	6212	668	129	-32	37
20.2	-33.7	5564	682	140	-17	35
20.3	-33.7	5767	677	138	-15	29
20.4	-33.7	5898	725	136	-13	35
20.5	-33.7	6101	725	125	-32	61
20.6	-33.7	6188	757	123	-41	68
20.7	-33.7	6220	771	124	-42	74
20.8	-33.7	6272	784	124	-43	66
20.9	-33.7	6392	751	116	-48	64
21	-33.7	6425	725	115	-57	64
21.1	-33.7	6368	723	118	-55	55
21.2	-33.7	6431	694	112	-46	56
21.3	-33.7	6301	648	112	-34	50
21.4	-33.7	6014	616	126	-28	51
21.5	-33.7	5803	585	123	-37	54
21.6	-33.7	5922	572	122	-24	54
21.7	-33.7	6159	567	128	-36	59
21.8	-33.7	6061	579	150	-43	70
21.9	-33.7	6025	589	147	-46	72
22	-33.7	6111	602	141	-54	74
22.1	-33.7	6352	697	133	-72	75
22.2	-33.7	6414	666	132	-69	65
22.3	-33.7	6333	628	134	-51	59
22.4	-33.7	6324	620	141	-49	56
22.5	-33.7	6255	600	135	-56	54
22.6	-33.7	5943	560	132	-47	61
22.7	-33.7	5889	563	135	-30	54
22.8	-33.7	5810	560	142	-37	61
22.9	-33.7	5840	534	140	-42	66
23	-33.7	5716	537	134	-32	51
23.1	-33.7	5580	532	142	-13	52
23.2	-33.7	5440	517	135	-5	52
23.3	-33.7	5368	544	134	-19	55
23.4	-33.7	5580	520	117	-7	45
23.5	-33.7	5737	535	120	-17	45
23.6	-33.7	5834	532	126	-24	40
23.7	-33.7	5799	533	137	-28	40
23.8	-33.7	5920	523	127	-29	43
23.9	-33.7	5674	500	130	-24	40
24	-33.7	5440	491	117	-25	41
24.1	-33.7	5496	484	127	-33	37
24.2	-33.7	5624	469	131	-37	41
24.3	-33.7	5770	476	132	-39	32
24.4	-33.7	6240	474	111	-33	19
24.5	-33.7	6245	456	111	-24	14
24.6	-33.7	6414	465	110	-34	19
24.7	-33.7	6277	428	114	-24	24
24.8	-33.7	6122	421	137	-24	30
24.9	-33.7	5860	450	138	-23	40
25	-33.7	5750	464	143	-24	47
25.1	-33.7	5933	434	133	-21	41
25.2	-33.7	6133	389	131	-31	36
25.3	-33.7	6201	385	134	-45	32
25.4	-33.7	6104	395	139	-38	33
25.5	-33.7	6391	388	138	-31	43
25.6	-33.7	6353	369	121	-32	32
25.7	-33.7	6367	418	122	-18	30
25.8	-33.7	6037	400	140	-24	30
25.9	-33.7	5914	434	148	-24	45
26	-33.7	5596	463	160	-24	41
26.1	-33.7	5577	454	156	-32	31
26.2	-33.7	5715	445	154	-36	33
26.3	-33.7	6321	357	155	-36	26
26.4	-33.7	6217	381	157	-31	40
26.5	-33.7	6213	406	149	-25	36
26.6	-33.7	6014	369	130	-20	26
18.4	-33.6	6089	533	112	-6	20
18.5	-33.6	6263	673	149	-9	33
18.6	-33.6	6176	722	150	-4	25
18.7	-33.6	6014	760	148	-11	27
18.8	-33.6	5992	675	185	-19	35
18.9	-33.6	6081	785	168	-37	49
19	-33.6	6183	774	189	-27	55
19.1	-33.6	5922	680	195	-29	55
19.2	-33.6	5895	707	182	-27	59
19.3	-33.6	6271	789	154	-25	53
19.4	-33.6	6058	754	146	-18	40
19.5	-33.6	6061	716	134	-14	35
19.6	-33.6	5435	676	145	-6	34
19.7	-33.6	5638	715	154	-10	45
19.8	-33.6	5537	764	142	-20	48
19.9	-33.6	5209	792	131	-36	48
20	-33.6	5329	780	134	-35	45
20.1	-33.6	5474	762	133	-45	48
20.2	-33.6	5418	746	142	-36	60
20.3	-33.6	5696	778	143	-33	55
20.4	-33.6	6109	835	136	-34	57
20.5	-33.6	6154	830	126	-47	65
20.6	-33.6	6358	801	117	-37	75
20.7	-33.6	6352	775	110	-32	69
20.8	-33.6	6388	753	118	-34	70
20.9	-33.6	6163	705	117	-28	64
21	-33.6	6039	675	116	-26	58
21.1	-33.6	6277	712	114	-36	62
21.2	-33.6	6338	692	116	-36	55
21.3	-33.6	6196	629	129	-25	50
21.4	-33.6	5907	614	133	-27	58
21.5	-33.6	5838	602	125	-28	62
21.6	-33.6	6246	643	100	-40	62
21.7	-33.6	6345	737	109	-66	73
21.8	-33.6	6354	802	117	-60	75
21.9	-33.6	6380	812	128	-60	75
22	-33.6	6397	751	121	-57	75
22.1	-33.6	6430	774	119	-66	77
22.2	-33.6	6306	777	129	-65	73
22.3	-33.6	6265	758	135	-59	73
22.4	-33.6	6256	694	142	-51	65
22.5	-33.6	5922	585	151	-31	59
22.6	-33.6	5669	599	159	-34	72
22.7	-33.6	5718	572	156	-30	72
22.8	-33.6	5409	590	154	-24	68
22.9	-33.6	5110	578	140	-28	64
23	-33.6	5486	546	128	-33	55
23.1	-33.6	5601	585	119	-17	49
23.2	-33.6	5426	596	127	-19	55
23.3	-33.6	5173	607	116	-27	48
23.4	-33.6	5177	574	119	-27	46
23.5	-33.6	5019	545	128	-20	46
23.6	-33.6	5148	542	139	-19	43
23.7	-33.6	5191	522	139	-20	49
23.8	-33.6	5230	533	134	-20	49
23.9	-33.6	5382	551	129	-35	49
24	-33.6	5680	525	122	-35	43
24.1	-33.6	5856	566	120	-46	35
24.2	-33.6	5858	528	112	-33	26
24.3	-33.6	5640	510	107	-26	22
24.4	-33.6	5747	474	98	-18	30
24.5	-33.6	5682	473	105	-17	36
24.6	-33.6	5825	460	110	-13	30
24.7	-33.6	5997	470	111	-19	29
24.8	-33.6	5555	493	120	-20	36
24.9	-33.6	5521	499	134	-17	41
25	-33.6	5640	460	116	-15	42
25.1	-33.6	5784	451	114	-21	41
25.2	-33.6	5736	463	119	-28	43
25.3	-33.6	5880	452	134	-33	35
25.4	-33.6	6156	451	141	-38	29
25.5	-33.6	6264	453	135	-40	36
25.6	-33.6	6358	477	130	-37	43
25.7	-33.6	6436	449	128	-48	40
25.8	-33.6	6267	414	158	-37	40
25.9	-33.6	6171	479	160	-31	43
26	-33.6	6199	483	163	-43	42
26.1	-33.6	6074	439	154	-44	54
26.2	-33.6	6110	470	157	-44	52
26.3	-33.6	5983	482	167	-54	65
26.4	-33.6	6159	458	159	-40	52
26.5	-33.6	6346	385	162	-42	45
26.6	-33.6	6248	388	163	-35	45
26.7	-33.6	6329	388	156	-21	40
26.8	-33.6	6172	351	143	-22	30
26.9	-33.6	6006	350	134	-19	32
18.4	-33.5	6248	617	156	-2	23
18.5	-33.5	6113	704	188	-14	28
18.6	-33.5	6362	752	164	-15	26
18.7	-33.5	6102	791	176	-23	27
18.8	-33.5	5992	809	187	-29	42
18.9	-33.5	6152	848	186	-29	41
19	-33.5	6338	839	199	-16	39
19.1	-33.5	6020	702	190	-18	49
19.2	-33.5	6160	729	175	-18	57
19.3	-33.5	5281	703	195	-27	44
19.4	-33.5	4842	740	201	-21	50
19.5	-33.5	5572	756	168	-26	52
19.6	-33.5	5769	748	148	-39	52
19.7	-33.5	5700	747	149	-38	58
19.8	-33.5	5465	857	139	-38	60
19.9	-33.5	5616	872	129	-37	69
20	-33.5	5779	866	127	-50	65
20.1	-33.5	5761	845	135	-56	66
20.2	-33.5	5704	821	138	-40	66
20.3	-33.5	5749	800	140	-32	69
20.4	-33.5	5823	803	133	-36	66
20.5	-33.5	5704	733	135	-27	62
20.6	-33.5	5265	716	138	-32	56
20.7	-33.5	5553	673	132	-31	58
20.8	-33.5	5815	673	127	-25	61
20.9	-33.5	6006	718	117	-26	59
21	-33.5	6241	692	115	-32	56
21.1	-33.5	6198	690	114	-27	59
21.2	-33.5	6060	671	120	-22	64
21.3	-33.5	6112	673	121	-17	56
21.4	-33.5	6092	684	119	-23	53
21.5	-33.5	5929	654	121	-25	52
21.6	-33.5	6183	621	116	-36	64
21.7	-33.5	6400	688	112	-46	63
21.8	-33.5	6351	690	116	-30	57
21.9	-33.5	6143	637	127	-30	68
22	-33.5	6332	673	120	-27	72
22.1	-33.5	6141	656	114	-30	67
22.2	-33.5	6158	672	114	-19	66
22.3	-33.5	6165	626	124	-28	67
22.4	-33.5	6057	594	148	-20	58
22.5	-33.5	6090	662	156	-32	58
22.6	-33.5	6090	675	150	-41	62
22.7	-33.5	6052	703	150	-38	64
22.8	-33.5	6127	679	148	-33	57
22.9	-33.5	6126	677	131	-28	53
23	-33.5	6156	663	122	-40	49
23.1	-33.5	5968	644	117	-36	47
23.2	-33.5	5991	680	122	-38	50
23.3	-33.5	5866	693	129	-38	50
23.4	-33.5	5650	674	130	-38	46
23.5	-33.5	5436	652	130	-25	46
23.6	-33.5	5302	623	131	-29	43
23.7	-33.5	5408	590	134	-22	43
23.8	-33.5	5411	550	133	-19	43
23.9	-33.5	5496	552	132	-29	48
24	-33.5	5524	573	125	-36	52
24.1	-33.5	5684	607	112	-43	47
24.2	-33.5	5858	601	98	-39	43
24.3	-33.5	5989	616	93	-41	47
24.4	-33.5	6118	651	92	-50	52
24.5	-33.5	6163	639	90	-47	43
24.6	-33.5	6059	589	104	-37	45
24.7	-33.5	6154	619	108	-43	51
24.8	-33.5	6166	624	108	-44	50
24.9	-33.5	6055	611	113	-34	57
25	-33.5	6191	584	106	-10	46
25.1	-33.5	6294	618	96	-12	49
25.2	-33.5	6357	579	107	-15	54
25.3	-33.5	6359	601	127	-32	46
25.4	-33.5	6395	559	115	-31	50
25.5	-33.5	6392	524	131	-46	52
25.6	-33.5	6608	512	135	-42	48
25.7	-33.5	6515	530	137	-46	47
25.8	-33.5	6196	527	157	-39	48
25.9	-33.5	6049	584	166	-56	45
26	-33.5	6081	613	156	-50	62
26.1	-33.5	6119	555	147	-59	55
26.2	-33.5	6098	502	154	-56	62
26.3	-33.5	6118	475	157	-52	59
26.4	-33.5	6101	487	163	-55	54
26.5	-33.5	5992	504	159	-54	54
26.6	-33.5	6315	463	167	-56	48
26.7	-33.5	6188	443	160	-41	48
26.8	-33.5	6303	400	168	-27	53
26.9	-33.5	6260	383	145	-18	37
27	-33.5	6219	369	148	-16	35
27.1	-33.5	6044	339	135	-13	35
18.3	-33.4	6178	566	141	1	17
18.4	-33.4	5939	688	173	-26	23
18.5	-33.4	6195	767	161	-27	35
18.6	-33.4	6241	811	188	-33	22
18.7	-33.4	6034	818	192	-33	38
18.8	-33.4	6067	835	205	-22	30
18.9	-33.4	6228	826	204	-26	44
19	-33.4	6394	840	192	-23	49
19.1	-33.4	6230	684	191	-20	36
19.2	-33.4	6285	769	182	-12	47
19.3	-33.4	5927	741	206	-32	66
19.4	-33.4	6083	859	207	-30	65
19.5	-33.4	5620	788	200	-22	64
19.6	-33.4	5038	737	184	-17	57
19.7	-33.4	5215	804	168	-31	55
19.8	-33.4	5815	832	142	-34	63
19.9	-33.4	5766	878	130	-38	68
20	-33.4	5863	951	135	-53	77
20.1	-33.4	5709	932	133	-48	75
20.2	-33.4	5620	802	151	-31	56
20.3	-33.4	5644	769	148	-21	62
20.4	-33.4	5434	788	152	-22	63
20.5	-33.4	5529	815	146	-25	63
20.6	-33.4	5548	764	138	-22	61
20.7	-33.4	5641	753	131	-29	60
20.8	-33.4	5962	768	115	-36	64
20.9	-33.4	5997	712	126	-44	67
21	-33.4	5937	701	129	-41	65
21.1	-33.4	5596	688	140	-28	65
21.2	-33.4	5156	681	142	-24	60
21.3	-33.4	4759	676	132	-21	61
21.4	-33.4	4878	632	121	-14	51
21.5	-33.4	4975	631	118	-23	49
21.6	-33.4	5747	585	124	-22	51
21.7	-33.4	5622	600	126	-27	57
21.8	-33.4	5328	589	130	-16	57
21.9	-33.4	5430	596	126	-15	57
22	-33.4	5644	601	127	-4	67
22.1	-33.4	5649	601	125	0	68
22.2	-33.4	5924	601	132	2	74
22.3	-33.4	5824	633	153	-4	70
22.4	-33.4	5328	583	159	-25	68
22.5	-33.4	5219	645	147	-26	61
22.6	-33.4	5382	639	145	-34	61
22.7	-33.4	5106	637	143	-26	60
22.8	-33.4	5406	652	136	-21	53
22.9	-33.4	5665	697	124	-34	50
23	-33.4	5549	662	132	-35	50
23.1	-33.4	5752	637	130	-31	43
23.2	-33.4	5611	623	139	-19	46
23.3	-33.4	5577	619	139	-25	46
23.4	-33.4	5601	650	130	-26	51
23.5	-33.4	5325	667	121	-21	46
23.6	-33.4	5427	671	124	-15	45
23.7	-33.4	5536	647	120	-26	47
23.8	-33.4	5703	673	114	-19	52
23.9	-33.4	5896	689	110	-26	54
24	-33.4	6018	692	108	-35	49
24.1	-33.4	5947	714	110	-46	49
24.2	-33.4	6039	701	105	-51	55
24.3	-33.4	6049	686	103	-60	54
24.4	-33.4	6111	702	99	-59	53
24.5	-33.4	6186	678	96	-53	43
24.6	-33.4	6137	644	96	-51	36
24.7	-33.4	6202	659	85	-41	35
24.8	-33.4	6206	659	85	-43	39
24.9	-33.4	6056	640	103	-24	42
25	-33.4	6219	702	119	-24	43
25.1	-33.4	6313	639	101	-19	50
25.2	-33.4	6250	626	130	-30	47
25.3	-33.4	6315	559	128	-29	33
25.4	-33.4	6492	514	132	-41	30
25.5	-33.4	6423	475	132	-44	30
25.6	-33.4	6491	457	129	-47	28
25.7	-33.4	6374	462	141	-40	43
25.8	-33.4	6207	467	150	-35	45
25.9	-33.4	6286	502	149	-40	48
26	-33.4	6264	518	149	-37	55
26.1	-33.4	6067	517	154	-39	71
26.2	-33.4	5850	508	146	-51	60
26.3	-33.4	5767	507	147	-62	52
26.4	-33.4	5928	473	144	-53	42
26.5	-33.4	6059	461	147	-47	42
26.6	-33.4	6099	450	161	-33	51
26.7	-33.4	6222	443	158	-38	55
26.8	-33.4	5992	453	168	-44	51
26.9	-33.4	6154	424	154	-35	44
27	-33.4	6177	405	148	-30	39
27.1	-33.4	6021	438	153	-36	31
27.2	-33.4	6242	382	135	-21	34
18.2	-33.3	6351	534	119	-6	15
18.3	-33.3	5860	692	122	-40	24
18.4	-33.3	5997	764	129	-36	25
18.5	-33.3	6264	854	180	-32	33
18.6	-33.3	6186	844	184	-41	18
18.7	-33.3	6178	849	199	-26	26
18.8	-33.3	6258	870	210	-28	39
18.9	-33.3	6347	899	197	-27	43
19	-33.3	6482	892	192	-29	47
19.1	-33.3	6465	820	185	-23	40
19.2	-33.3	6132	744	176	-20	55
19.3	-33.3	5975	822	182	-30	74
19.4	-33.3	6157	917	183	-28	61
19.5	-33.3	5993	846	190	-23	61
19.6	-33.3	5513	833	169	-24	80
19.7	-33.3	5436	825	160	-41	72
19.8	-33.3	5647	868	145	-27	68
19.9	-33.3	5688	877	152	-36	72
20	-33.3	5783	902	150	-42	74
20.1	-33.3	5864	926	143	-36	74
20.2	-33.3	5986	878	140	-25	69
20.3	-33.3	5558	875	152	-34	69
20.4	-33.3	5264	830	155	-16	60
20.5	-33.3	5226	804	152	-18	57
20.6	-33.3	5169	770	147	-11	57
20.7	-33.3	5325	740	140	-22	56
20.8	-33.3	5671	748	132	-28	61
20.9	-33.3	5863	771	131	-47	67
21	-33.3	5931	789	132	-60	63
21.1	-33.3	5818	783	136	-34	63
21.2	-33.3	5290	786	144	-14	65
21.3	-33.3	5253	810	126	-15	68
21.4	-33.3	5356	773	116	-21	67
21.5	-33.3	5758	720	113	-32	66
21.6	-33.3	6004	713	119	-48	65
21.7	-33.3	5961	718	121	-48	64
21.8	-33.3	5836	737	131	-30	66
21.9	-33.3	5589	726	135	-17	65
22	-33.3	5513	706	137	-22	66
22.1	-33.3	5361	687	139	-19	71
22.2	-33.3	5137	690	139	-27	72
22.3	-33.3	4982	714	156	-20	97
22.4	-33.3	5523	727	148	-26	79
22.5	-33.3	5875	784	131	-43	52
22.6	-33.3	5815	780	130	-42	60
22.7	-33.3	5736	773	129	-31	62
22.8	-33.3	5856	777	117	-35	56
22.9	-33.3	5864	786	113	-49	50
23	-33.3	5847	749	119	-56	49
23.1	-33.3	5883	746	116	-62	46
23.2	-33.3	5824	735	122	-41	48
23.3	-33.3	5851	734	117	-42	51
23.4	-33.3	5759	719	122	-35	59
23.5	-33.3	5713	716	119	-29	54
23.6	-33.3	5649	694	117	-23	54
23.7	-33.3	5690	671	113	-26	49
23.8	-33.3	5823	696	112	-36	43
23.9	-33.3	5849	739	111	-36	45
24	-33.3	5900	728	104	-38	49
24.1	-33.3	5916	663	103	-37	37
24.2	-33.3	5984	627	100	-36	39
24.3	-33.3	6019	631	99	-46	49
24.4	-33.3	6110	643	96	-47	44
24.5	-33.3	5966	615	103	-37	42
24.6	-33.3	5791	583	113	-24	45
24.7	-33.3	6034	588	102	-8	43
24.8	-33.3	6121	611	91	-24	40
24.9	-33.3	6006	575	93	-30	33
25	-33.3	6024	549	106	-20	37
25.1	-33.3	6130	538	114	-29	38
25.2	-33.3	6183	507	120	-33	40
25.3	-33.3	6175	494	127	-35	47
25.4	-33.3	6103	461	143	-41	48
25.5	-33.3	5863	429	136	-42	42
25.6	-33.3	5835	441	136	-32	47
25.7	-33.3	5817	453	137	-31	50
25.8	-33.3	5850	481	148	-41	48
25.9	-33.3	5972	536	139	-44	54
26	-33.3	6032	544	127	-46	65
26.1	-33.3	6030	596	122	-52	73
26.2	-33.3	5974	557	120	-60	57
26.3	-33.3	5844	524	124	-49	48
26.4	-33.3	5638	512	135	-38	55
26.5	-33.3	5654	556	134	-43	54
26.6	-33.3	5981	488	156	-50	55
26.7	-33.3	5912	437	150	-50	52
26.8	-33.3	5985	421	143	-46	53
26.9	-33.3	6047	432	150	-34	48
27	-33.3	6266	412	129	-48	51
27.1	-33.3	5951	455	149	-40	37
27.2	-33.3	6306	400	140	-20	42
27.3	-33.3	6228	417	132	-25	37
27.4	-33.3	6103	373	131	-22	25
18.2	-33.2	6321	558	141	-20	18
18.3	-33.2	6432	642	152	-25	28
18.4	-33.2	6126	776	147	-34	29
18.5	-33.2	6189	825	184	-32	22
18.6	-33.2	6204	829	183	-38	22
18.7	-33.2	6234	864	198	-24	30
18.8	-33.2	6339	889	206	-29	32
18.9	-33.2	6473	897	195	-22	31
19	-33.2	6628	879	199	-10	36
19.1	-33.2	5966	738	192	-12	50
19.2	-33.2	5932	702	175	-23	59
19.3	-33.2	5550	793	184	-24	75
19.4	-33.2	5572	860	179	-27	78
19.5	-33.2	5615	921	164	-26	67
19.6	-33.2	5328	867	181	-39	60
19.7	-33.2	5815	884	169	-47	67
19.8	-33.2	6175	931	147	-59	76
19.9	-33.2	6204	945	147	-65	77
20	-33.2	5885	885	151	-58	69
20.1	-33.2	5617	843	158	-32	62
20.2	-33.2	5827	887	149	-40	66
20.3	-33.2	6112	900	149	-33	72
20.4	-33.2	6105	899	145	-25	74
20.5	-33.2	6106	899	145	-23	65
20.6	-33.2	6168	914	126	-19	68
20.7	-33.2	6303	913	123	-29	72
20.8	-33.2	6387	914	116	-40	75
20.9	-33.2	6325	911	118	-52	74
21	-33.2	6399	904	119	-49	75
21.1	-33.2	6318	886	122	-35	76
21.2	-33.2	6149	857	118	-20	71
21.3	-33.2	6310	889	101	-22	76
21.4	-33.2	6570	910	95	-40	80
21.5	-33.2	6693	912	101	-43	76
21.6	-33.2	6890	917	104	-65	73
21.7	-33.2	6984	924	101	-69	74
21.8	-33.2	6944	936	107	-58	79
21.9	-33.2	6768	936	114	-50	80
22	-33.2	6607	915	128	-51	81
22.1	-33.2	6366	876	128	-40	70
22.2	-33.2	6199	855	125	-33	69
22.3	-33.2	6141	869	127	-35	73
22.4	-33.2	6197	880	123	-37	61
22.5	-33.2	6229	874	118	-42	56
22.6	-33.2	6322	873	110	-40	62
22.7	-33.2	6404	883	115	-46	60
22.8	-33.2	6504	886	111	-59	53
22.9	-33.2	6547	876	104	-68	52
23	-33.2	6360	852	104	-68	48
23.1	-33.2	6348	839	96	-56	48
23.2	-33.2	6128	824	97	-46	56
23.3	-33.2	5720	731	119	-34	55
23.4	-33.2	5583	645	116	-27	56
23.5	-33.2	5650	683	123	-23	59
23.6	-33.2	5763	711	117	-22	50
23.7	-33.2	5829	688	114	-33	39
23.8	-33.2	5860	689	115	-38	46
23.9	-33.2	5842	632	116	-24	49
24	-33.2	5840	634	106	-31	47
24.1	-33.2	5872	626	105	-37	36
24.2	-33.2	5839	598	100	-33	44
24.3	-33.2	5916	613	98	-38	45
24.4	-33.2	5957	653	87	-27	38
24.5	-33.2	6001	683	80	-34	45
24.6	-33.2	6029	651	86	-25	42
24.7	-33.2	6163	652	79	-15	47
24.8	-33.2	6278	671	88	-31	49
24.9	-33.2	6433	669	91	-41	50
25	-33.2	6464	673	93	-55	52
25.1	-33.2	6417	689	114	-76	53
25.2	-33.2	6442	696	111	-89	53
25.3	-33.2	6268	635	117	-74	59
25.4	-33.2	6277	629	113	-62	65
25.5	-33.2	6191	623	113	-51	67
25.6	-33.2	6041	606	108	-37	62
25.7	-33.2	6161	627	95	-34	46
25.8	-33.2	6182	613	100	-37	56
25.9	-33.2	6113	604	102	-35	56
26	-33.2	5916	590	116	-32	56
26.1	-33.2	5664	559	131	-37	65
26.2	-33.2	5677	586	130	-43	53
26.3	-33.2	5829	566	112	-32	43
26.4	-33.2	5930	567	112	-27	52
26.5	-33.2	6102	542	103	-38	52
26.6	-33.2	6179	531	105	-46	50
26.7	-33.2	6415	546	102	-57	48
26.8	-33.2	6506	561	95	-59	56
26.9	-33.2	6493	560	95	-65	59
27	-33.2	6493	502	97	-58	54
27.1	-33.2	6125	473	132	-50	38
27.2	-33.2	6214	438	130	-37	36
27.3	-33.2	6241	437	130	-30	31
27.4	-33.2	6485	368	118	-23	30
27.5	-33.2	6204	382	115	-15	20
27.6	-33.2	6123	338	109	-23	23
18	-33.1	5797	369	79	-10	25
18.1	-33.1	6181	527	115	-9	21
18.2	-33.1	6531	615	146	-28	31
18.3	-33.1	6687	641	152	-25	28
18.4	-33.1	6396	745	157	-20	28
18.5	-33.1	6188	828	174	-40	28
18.6	-33.1	6307	855	195	-41	16
18.7	-33.1	6295	878	183	-33	34
18.8	-33.1	6473	904	194	-35	17
18.9	-33.1	6562	923	214	-10	25
19	-33.1	6536	866	183	-7	49
19.1	-33.1	5848	729	211	-11	59
19.2	-33.1	5490	769	204	-22	75
19.3	-33.1	5512	829	193	-16	70
19.4	-33.1	5770	903	161	-20	76
19.5	-33.1	5643	938	175	-22	74
19.6	-33.1	5569	930	180	-29	64
19.7	-33.1	5778	953	172	-50	73
19.8	-33.1	6509	1013	132	-62	82
19.9	-33.1	6563	1021	125	-74	83
20	-33.1	6748	966	140	-50	73
20.1	-33.1	6558	953	146	-47	73
20.2	-33.1	6602	971	141	-40	76
20.3	-33.1	6401	923	133	-23	82
20.4	-33.1	6188	894	128	-15	74
20.5	-33.1	6098	892	123	-11	72
20.6	-33.1	6258	929	121	-9	74
20.7	-33.1	6312	943	123	-23	74
20.8	-33.1	6281	934	126	-32	70
20.9	-33.1	6356	914	128	-39	69
21	-33.1	6214	895	122	-31	71
21.1	-33.1	6154	871	119	-24	72
21.2	-33.1	6270	885	107	-26	71
21.3	-33.1	6409	901	106	-23	79
21.4	-33.1	6506	907	94	-32	72
21.5	-33.1	6769	931	100	-42	73
21.6	-33.1	6887	930	104	-60	73
21.7	-33.1	6868	917	106	-60	77
21.8	-33.1	6858	920	109	-52	80
21.9	-33.1	6892	935	121	-59	82
22	-33.1	6876	941	119	-58	74
22.1	-33.1	6723	915	124	-41	71
22.2	-33.1	6580	877	118	-27	65
22.3	-33.1	6421	868	111	-28	57
22.4	-33.1	6246	840	111	-29	55
22.5	-33.1	6251	848	112	-39	58
22.6	-33.1	6251	853	111	-47	55
22.7	-33.1	6316	841	110	-42	56
22.8	-33.1	6305	856	112	-43	58
22.9	-33.1	6342	846	104	-48	56
23	-33.1	6138	809	99	-41	52
23.1	-33.1	6067	778	87	-38	54
23.2	-33.1	6006	751	99	-34	54
23.3	-33.1	6034	781	99	-48	57
23.4	-33.1	6014	819	93	-62	58
23.5	-33.1	5748	752	110	-61	57
23.6	-33.1	5666	625	118	-31	49
23.7	-33.1	5318	576	128	-7	44
23.8	-33.1	5574	580	117	-2	50
23.9	-33.1	5829	642	106	-14	50
24	-33.1	5664	622	100	-26	46
24.1	-33.1	5786	645	97	-23	40
24.2	-33.1	6037	679	90	-32	37
24.3	-33.1	6327	757	71	-51	35
24.4	-33.1	6338	763	68	-50	36
24.5	-33.1	6293	738	68	-25	38
24.6	-33.1	6437	734	68	-24	47
24.7	-33.1	6483	740	74	-28	53
24.8	-33.1	6521	717	84	-32	53
24.9	-33.1	6601	730	87	-43	54
25	-33.1	6674	751	88	-70	65
25.1	-33.1	6596	790	91	-79	72
25.2	-33.1	6634	756	96	-68	65
25.3	-33.1	6609	722	95	-66	68
25.4	-33.1	6522	706	100	-58	66
25.5	-33.1	6317	666	108	-54	68
25.6	-33.1	6136	673	105	-39	62
25.7	-33.1	6110	669	103	-36	58
25.8	-33.1	6069	646	109	-44	70
25.9	-33.1	6124	629	106	-36	59
26	-33.1	6222	654	97	-40	53
26.1	-33.1	6263	664	94	-39	59
26.2	-33.1	6269	653	93	-31	60
26.3	-33.1	6159	630	92	-45	59
26.4	-33.1	6257	631	87	-49	50
26.5	-33.1	6174	565	83	-38	41
26.6	-33.1	6236	579	85	-46	53
26.7	-33.1	6202	543	84	-48	51
26.8	-33.1	6263	513	91	-56	56
26.9	-33.1	6217	491	102	-52	57
27	-33.1	6047	485	109	-51	57
27.1	-33.1	6037	499	130	-49	51
27.2	-33.1	6346	463	116	-40	43
27.3	-33.1	6603	415	110	-31	43
27.4	-33.1	6241	411	124	-30	39
27.5	-33.1	6346	377	106	-28	31
27.6	-33.1	6400	364	124	-20	28
27.7	-33.1	6245	321	123	-17	39
17.9	-33	5852	475	77	-4	15
18	-33	6070	670	132	-29	9
18.1	-33	6108	659	100	-43	10
18.2	-33	6427	663	142	-41	12
18.3	-33	6844	640	155	-19	22
18.4	-33	6350	770	152	-18	20
18.5	-33	6208	836	156	-42	38
18.6	-33	6339	889	167	-51	32
18.7	-33	6445	910	172	-57	21
18.8	-33	6565	938	190	-32	17
18.9	-33	6533	920	202	-21	34
19	-33	6476	856	194	-8	50
19.1	-33	5699	701	195	-29	60
19.2	-33	6041	765	207	-24	70
19.3	-33	5733	879	186	-28	76
19.4	-33	5831	870	163	-11	80
19.5	-33	6230	948	170	-22	83
19.6	-33	5350	917	185	-37	73
19.7	-33	6406	978	158	-51	84
19.8	-33	6875	1080	146	-64	77
19.9	-33	6464	1114	136	-64	86
20	-33	6457	1071	150	-37	85
20.1	-33	6658	988	137	-22	85
20.2	-33	6551	934	141	-18	82
20.3	-33	6218	917	141	-25	80
20.4	-33	5861	900	128	-17	78
20.5	-33	5602	893	139	-7	69
20.6	-33	5672	896	142	-12	68
20.7	-33	5958	892	133	-15	71
20.8	-33	6175	899	136	-26	66
20.9	-33	6290	906	128	-31	71
21	-33	6002	876	127	-22	67
21.1	-33	5916	846	122	-13	71
21.2	-33	6085	870	106	-14	73
21.3	-33	6360	901	102	-29	80
21.4	-33	6603	919	104	-32	80
21.5	-33	6783	943	109	-50	81
21.6	-33	6786	934	112	-51	75
21.7	-33	6757	920	104	-45	68
21.8	-33	6686	901	109	-39	71
21.9	-33	6826	917	111	-49	68
22	-33	6958	936	113	-50	70
22.1	-33	6883	911	119	-35	68
22.2	-33	6568	857	116	-31	64
22.3	-33	6341	824	110	-26	59
22.4	-33	6190	841	105	-30	58
22.5	-33	6128	821	114	-35	60
22.6	-33	6136	856	113	-45	58
22.7	-33	6260	845	108	-37	58
22.8	-33	6250	832	110	-31	56
22.9	-33	6241	824	103	-30	54
23	-33	6265	837	97	-36	53
23.1	-33	6257	848	83	-42	55
23.2	-33	6116	853	90	-47	60
23.3	-33	6107	850	97	-56	62
23.4	-33	6130	865	99	-66	58
23.5	-33	6160	869	101	-78	58
23.6	-33	5890	833	110	-68	52
23.7	-33	5866	746	111	-44	50
23.8	-33	5861	746	108	-22	52
23.9	-33	6086	810	101	-43	50
24	-33	5965	747	98	-44	33
24.1	-33	6065	720	85	-27	29
24.2	-33	6232	741	82	-24	22
24.3	-33	6394	759	72	-27	30
24.4	-33	6508	755	65	-27	36
24.5	-33	6466	729	68	-19	33
24.6	-33	6585	719	65	-30	44
24.7	-33	6607	709	71	-42	46
24.8	-33	6579	704	82	-29	54
24.9	-33	6518	703	92	-28	57
25	-33	6449	692	95	-32	58
25.1	-33	6424	674	101	-29	57
25.2	-33	6296	679	95	-22	54
25.3	-33	6204	630	94	-28	56
25.4	-33	6027	615	108	-18	58
25.5	-33	5974	624	118	-11	63
25.6	-33	6042	636	102	-12	56
25.7	-33	6073	606	97	-23	55
25.8	-33	6077	610	110	-19	60
25.9	-33	6069	626	103	-21	48
26	-33	6008	585	111	-24	58
26.1	-33	6003	566	106	-41	57
26.2	-33	6015	579	110	-33	49
26.3	-33	5951	617	118	-41	53
26.4	-33	6021	599	97	-32	52
26.5	-33	6130	581	83	-37	57
26.6	-33	6137	549	87	-38	65
26.7	-33	6075	546	87	-40	61
26.8	-33	6173	525	85	-55	59
26.9	-33	6144	529	86	-52	47
27	-33	5905	500	81	-60	53
27.1	-33	6151	508	99	-60	56
27.2	-33	6160	493	108	-56	54
27.3	-33	6046	488	129	-59	39
27.4	-33	6146	463	131	-49	33
27.5	-33	6309	392	123	-31	29
27.6	-33	6339	363	119	-32	31
27.7	-33	6226	348	134	-25	36
27.8	-33	6192	338	116	-15	30
27.9	-33	6066	352	106	-16	34
17.9	-32.9	5886	544	89	-18	23
18	-32.9	5785	621	110	-48	26
18.1	-32.9	5974	663	100	-50	16
18.2	-32.9	6001	696	105	-54	17
18.3	-32.9	6522	655	129	-32	35
18.4	-32.9	6438	746	133	-26	23
18.5	-32.9	6316	809	141	-28	32
18.6	-32.9	6403	894	138	-34	32
18.7	-32.9	6473	807	177	-15	28
18.8	-32.9	6480	949	161	-46	34
18.9	-32.9	6396	965	137	-39	52
19	-32.9	6464	884	186	-24	46
19.1	-32.9	6415	783	213	-34	61
19.2	-32.9	5745	836	196	-34	72
19.3	-32.9	6007	894	179	-25	65
19.4	-32.9	5616	879	186	-30	70
19.5	-32.9	5786	922	154	-27	77
19.6	-32.9	5344	963	162	-36	73
19.7	-32.9	5997	919	168	-34	63
19.8	-32.9	6594	1153	144	-57	87
19.9	-32.9	6841	1147	127	-56	94
20	-32.9	7025	1030	126	-47	89
20.1	-32.9	6572	949	135	-35	68
20.2	-32.9	6345	948	130	-32	65
20.3	-32.9	6178	909	130	-20	65
20.4	-32.9	6124	899	133	-13	79
20.5	-32.9	5972	917	140	-16	69
20.6	-32.9	5893	918	144	-11	66
20.7	-32.9	6124	920	139	-12	74
20.8	-32.9	6173	910	131	-22	68
20.9	-32.9	6150	882	124	-15	65
21	-32.9	6200	878	118	-19	69
21.1	-32.9	6040	862	113	-13	68
21.2	-32.9	6025	838	109	-15	70
21.3	-32.9	6419	888	98	-28	79
21.4	-32.9	6609	919	107	-35	77
21.5	-32.9	6777	939	109	-46	76
21.6	-32.9	6845	934	108	-37	74
21.7	-32.9	6870	939	107	-35	75
21.8	-32.9	6888	936	106	-32	71
21.9	-32.9	6996	949	106	-41	65
22	-32.9	7013	960	110	-46	67
22.1	-32.9	6961	952	110	-41	63
22.2	-32.9	6787	921	104	-34	61
22.3	-32.9	6630	860	113	-33	64
22.4	-32.9	6440	838	114	-31	62
22.5	-32.9	6190	821	120	-35	66
22.6	-32.9	6262	837	112	-36	66
22.7	-32.9	6270	844	106	-41	64
22.8	-32.9	6330	857	101	-33	64
22.9	-32.9	6310	867	92	-29	59
23	-32.9	6288	864	90	-38	50
23.1	-32.9	6282	863	96	-51	49
23.2	-32.9	6113	883	101	-52	51
23.3	-32.9	6188	872	97	-58	55
23.4	-32.9	6271	859	98	-63	61
23.5	-32.9	6230	844	96	-63	58
23.6	-32.9	6127	830	99	-62	55
23.7	-32.9	6019	743	97	-50	52
23.8	-32.9	6044	758	95	-32	47
23.9	-32.9	6161	794	91	-33	37
24	-32.9	6273	783	93	-32	37
24.1	-32.9	6281	741	94	-12	31
24.2	-32.9	6265	739	87	-13	17
24.3	-32.9	6237	730	80	-19	30
24.4	-32.9	6250	705	66	-16	31
24.5	-32.9	6189	642	69	-5	31
24.6	-32.9	6315	630	71	-10	33
24.7	-32.9	6335	625	74	-29	45
24.8	-32.9	6120	587	96	-18	49
24.9	-32.9	6243	632	87	-30	51
25	-32.9	6049	579	99	-11	51
25.1	-32.9	6126	633	101	-14	52
25.2	-32.9	6269	670	94	-22	58
25.3	-32.9	6128	640	99	-38	67
25.4	-32.9	5910	637	101	-18	63
25.5	-32.9	5827	601	106	-18	61
25.6	-32.9	5979	638	105	-19	60
25.7	-32.9	5997	652	96	-24	54
25.8	-32.9	6078	673	95	-39	52
25.9	-32.9	5976	664	109	-41	61
26	-32.9	5783	660	126	-37	54
26.1	-32.9	5922	634	108	-26	56
26.2	-32.9	6081	705	87	-39	61
26.3	-32.9	6097	662	92	-50	58
26.4	-32.9	6094	643	85	-40	54
26.5	-32.9	6098	664	96	-30	58
26.6	-32.9	6058	640	93	-29	61
26.7	-32.9	6175	624	80	-40	67
26.8	-32.9	6102	608	93	-50	65
26.9	-32.9	6141	571	90	-51	64
27	-32.9	5951	609	111	-60	65
27.1	-32.9	6036	591	127	-67	43
27.2	-32.9	6031	552	132	-61	54
27.3	-32.9	5919	561	135	-59	59
27.4	-32.9	6022	535	99	-67	43
27.5	-32.9	6108	492	115	-64	46
27.6	-32.9	6195	439	112	-50	40
27.7	-32.9	6138	386	99	-34	34
27.8	-32.9	6398	374	99	-22	25
27.9	-32.9	6369	339	104	-8	20
28	-32.9	6369	315	114	3	29
18	-32.8	5747	618	107	-60	22
18.1	-32.8	5748	607	74	-58	32
18.2	-32.8	6179	646	95	-44	34
18.3	-32.8	6292	692	120	-26	25
18.4	-32.8	6363	764	119	-24	20
18.5	-32.8	6361	820	123	-21	17
18.6	-32.8	6434	754	159	-11	21
18.7	-32.8	6129	730	201	-18	43
18.8	-32.8	6327	876	187	-36	50
18.9	-32.8	6519	1011	155	-39	56
19	-32.8	6479	897	165	-26	48
19.1	-32.8	6481	826	194	-27	62
19.2	-32.8	5665	815	192	-39	82
19.3	-32.8	5932	859	152	-27	73
19.4	-32.8	5474	883	188	-28	70
19.5	-32.8	5857	957	164	-31	76
19.6	-32.8	5592	948	152	-34	71
19.7	-32.8	6426	1026	158	-50	74
19.8	-32.8	7342	1134	135	-49	82
19.9	-32.8	7027	1030	123	-44	78
20	-32.8	6735	969	131	-32	77
20.1	-32.8	6780	949	133	-33	76
20.2	-32.8	6352	937	135	-35	63
20.3	-32.8	6184	945	140	-24	67
20.4	-32.8	6449	962	126	-18	75
20.5	-32.8	6377	944	129	-19	63
20.6	-32.8	6093	929	139	-11	51
20.7	-32.8	5649	910	139	7	62
20.8	-32.8	5881	890	128	-7	63
20.9	-32.8	6001	880	119	-14	61
21	-32.8	6188	889	115	-18	62
21.1	-32.8	6026	871	108	-5	64
21.2	-32.8	6037	852	97	-10	65
21.3	-32.8	6559	903	96	-23	73
21.4	-32.8	6732	942	104	-37	76
21.5	-32.8	6746	967	107	-46	71
21.6	-32.8	6702	944	107	-41	64
21.7	-32.8	6829	934	102	-29	64
21.8	-32.8	6903	953	106	-31	63
21.9	-32.8	6979	965	106	-40	60
22	-32.8	7012	964	104	-41	59
22.1	-32.8	7024	963	117	-41	63
22.2	-32.8	6895	925	120	-34	59
22.3	-32.8	6800	888	120	-37	61
22.4	-32.8	6689	864	121	-39	69
22.5	-32.8	6515	846	118	-33	68
22.6	-32.8	6362	866	114	-34	67
22.7	-32.8	6414	877	111	-37	68
22.8	-32.8	6387	884	104	-37	60
22.9	-32.8	6366	889	98	-42	58
23	-32.8	6357	881	93	-46	54
23.1	-32.8	6148	893	100	-55	58
23.2	-32.8	6332	876	96	-51	55
23.3	-32.8	6319	840	99	-52	59
23.4	-32.8	6324	821	101	-43	54
23.5	-32.8	6263	833	102	-51	52
23.6	-32.8	6193	836	99	-59	52
23.7	-32.8	6167	788	97	-59	45
23.8	-32.8	6099	771	98	-40	47
23.9	-32.8	6006	757	102	-32	51
24	-32.8	6059	753	94	-23	41
24.1	-32.8	6051	725	90	-23	30
24.2	-32.8	6085	712	89	-15	27
24.3	-32.8	6080	686	85	-23	36
24.4	-32.8	6075	661	85	-19	44
24.5	-32.8	6142	663	87	-21	44
24.6	-32.8	6363	694	79	-41	45
24.7	-32.8	6391	727	78	-43	49
24.8	-32.8	6086	630	92	-18	55
24.9	-32.8	6272	693	79	-24	49
25	-32.8	6141	718	86	-24	53
25.1	-32.8	6155	727	88	-13	58
25.2	-32.8	6295	732	72	-26	62
25.3	-32.8	5932	655	87	-36	56
25.4	-32.8	5727	634	112	-16	69
25.5	-32.8	5788	628	119	-7	65
25.6	-32.8	5962	665	109	-27	58
25.7	-32.8	6026	672	94	-38	60
25.8	-32.8	6107	715	103	-36	69
25.9	-32.8	5933	633	102	-29	63
26	-32.8	5800	695	107	-29	55
26.1	-32.8	5933	664	94	-25	58
26.2	-32.8	5992	719	105	-27	60
26.3	-32.8	6128	675	104	-32	60
26.4	-32.8	5981	646	134	-21	63
26.5	-32.8	6070	605	114	-17	52
26.6	-32.8	6183	604	90	-26	54
26.7	-32.8	6179	578	86	-32	60
26.8	-32.8	6066	602	110	-32	73
26.9	-32.8	6043	600	89	-42	64
27	-32.8	6077	577	81	-37	55
27.1	-32.8	5874	495	103	-40	57
27.2	-32.8	5872	483	119	-46	50
27.3	-32.8	6072	494	99	-56	51
27.4	-32.8	6082	504	95	-65	50
27.5	-32.8	6108	508	112	-63	37
27.6	-32.8	6245	445	95	-55	36
27.7	-32.8	6278	406	94	-48	26
27.8	-32.8	6284	347	92	-34	36
27.9	-32.8	6457	320	97	-18	29
28	-32.8	6255	334	125	-6	32
28.1	-32.8	6305	290	114	-11	21
18.3	-32.7	6187	643	120	-26	17
18.4	-32.7	6252	729	128	-26	13
18.5	-32.7	6399	740	161	-2	22
18.6	-32.7	6477	803	194	-24	39
18.7	-32.7	6543	806	187	-19	52
18.8	-32.7	6429	895	194	-35	58
18.9	-32.7	6560	987	148	-43	60
19	-32.7	6503	849	169	-24	53
19.1	-32.7	6400	792	204	-34	46
19.2	-32.7	5759	810	194	-28	71
19.3	-32.7	5938	902	191	-23	69
19.4	-32.7	6021	916	187	-39	68
19.5	-32.7	5897	980	169	-33	66
19.6	-32.7	5921	948	160	-39	64
19.7	-32.7	7086	1094	146	-50	76
19.8	-32.7	7813	1099	116	-61	82
19.9	-32.7	7332	1109	138	-67	82
20	-32.7	7044	1056	130	-49	78
20.1	-32.7	6903	998	131	-46	76
20.2	-32.7	6511	949	134	-20	65
20.3	-32.7	6657	950	134	-17	64
20.4	-32.7	6684	976	129	-10	64
20.5	-32.7	6578	958	129	-10	67
20.6	-32.7	6368	896	136	-5	60
20.7	-32.7	5982	862	136	-1	56
20.8	-32.7	5571	865	124	-6	53
20.9	-32.7	5782	863	112	-15	62
21	-32.7	5703	851	114	-9	64
21.1	-32.7	5687	836	95	-1	52
21.2	-32.7	6282	872	91	-8	69
21.3	-32.7	6747	948	98	-26	68
21.4	-32.7	6770	969	108	-36	63
21.5	-32.7	6793	961	110	-36	67
21.6	-32.7	6899	935	108	-31	64
21.7	-32.7	6931	948	96	-29	61
21.8	-32.7	7048	967	94	-36	60
21.9	-32.7	7059	982	97	-40	55
22	-32.7	7083	975	100	-40	51
22.1	-32.7	7127	976	111	-49	48
22.2	-32.7	7062	946	111	-46	49
22.3	-32.7	6821	921	113	-40	55
22.4	-32.7	6721	890	116	-42	59
22.5	-32.7	6652	885	109	-41	63
22.6	-32.7	6539	879	107	-37	57
22.7	-32.7	6436	893	103	-33	60
22.8	-32.7	6452	897	103	-33	61
22.9	-32.7	6460	890	96	-41	57
23	-32.7	6215	899	106	-39	62
23.1	-32.7	6301	884	95	-46	59
23.2	-32.7	6289	843	103	-39	61
23.3	-32.7	6355	819	100	-34	62
23.4	-32.7	6301	826	101	-32	61
23.5	-32.7	6281	840	96	-37	53
23.6	-32.7	6166	841	99	-44	52
23.7	-32.7	6173	828	96	-52	52
23.8	-32.7	6036	830	100	-57	43
23.9	-32.7	6114	796	94	-51	39
24	-32.7	6083	757	90	-26	37
24.1	-32.7	6150	750	80	-19	34
24.2	-32.7	6243	777	76	-32	30
24.3	-32.7	6347	793	75	-39	38
24.4	-32.7	6334	788	76	-46	47
24.5	-32.7	6452	777	79	-53	49
24.6	-32.7	6421	779	75	-56	44
24.7	-32.7	6439	767	80	-58	41
24.8	-32.7	6223	719	79	-41	51
24.9	-32.7	6238	746	71	-35	47
25	-32.7	6213	754	76	-33	51
25.1	-32.7	6319	742	78	-26	53
25.2	-32.7	6304	768	70	-36	56
25.3	-32.7	5928	668	89	-28	67
25.4	-32.7	5681	631	110	0	60
25.5	-32.7	5505	580	101	-1	51
25.6	-32.7	5432	628	106	-21	63
25.7	-32.7	5461	575	98	-21	50
25.8	-32.7	5840	625	96	-37	56
25.9	-32.7	5872	629	88	-35	64
26	-32.7	5950	661	105	-37	49
26.1	-32.7	5995	649	113	-36	54
26.2	-32.7	6013	655	102	-21	62
26.3	-32.7	6069	676	77	-15	59
26.4	-32.7	5708	519	112	1	56
26.5	-32.7	5730	463	109	-11	53
26.6	-32.7	6041	548	86	-23	60
26.7	-32.7	5889	572	87	-20	74
26.8	-32.7	5700	497	90	-16	63
26.9	-32.7	5962	547	88	-21	52
27	-32.7	5885	466	89	-19	43
27.1	-32.7	5913	492	96	-32	48
27.2	-32.7	5666	493	99	-48	43
27.3	-32.7	5593	383	102	-37	43
27.4	-32.7	5888	430	109	-46	39
27.5	-32.7	5992	460	98	-54	34
27.6	-32.7	6185	455	99	-61	39
27.7	-32.7	6253	401	84	-46	37
27.8	-32.7	6265	357	95	-38	41
27.9	-32.7	6469	328	103	-25	33
28	-32.7	6321	332	110	-26	38
28.1	-32.7	6278	343	108	-30	22
28.2	-32.7	6347	342	115	-20	27
28.3	-32.7	6199	306	111	-12	26
18.3	-32.6	5818	562	96	-13	14
18.4	-32.6	6232	671	122	-17	3
18.5	-32.6	6418	684	154	-11	21
18.6	-32.6	6562	755	145	-18	36
18.7	-32.6	6633	811	147	-33	42
18.8	-32.6	6548	913	155	-36	48
18.9	-32.6	6457	910	163	-28	43
19	-32.6	6625	883	174	-42	45
19.1	-32.6	6433	817	205	-47	41
19.2	-32.6	5448	804	197	-19	64
19.3	-32.6	5688	910	196	-31	64
19.4	-32.6	6140	991	179	-57	70
19.5	-32.6	6359	981	168	-57	71
19.6	-32.6	6758	1149	164	-70	85
19.7	-32.6	7579	1070	147	-65	73
19.8	-32.6	7839	1087	136	-69	79
19.9	-32.6	7453	1102	137	-62	79
20	-32.6	6769	964	132	-36	72
20.1	-32.6	6665	963	134	-24	68
20.2	-32.6	6825	962	133	-24	61
20.3	-32.6	6810	973	130	-21	64
20.4	-32.6	6503	954	135	-11	62
20.5	-32.6	6389	903	129	-10	61
20.6	-32.6	5837	872	124	-2	61
20.7	-32.6	5218	896	123	10	67
20.8	-32.6	5263	918	120	2	59
20.9	-32.6	5245	936	112	-15	65
21	-32.6	5365	923	104	-6	58
21.1	-32.6	5293	870	104	-3	56
21.2	-32.6	6226	883	97	-12	61
21.3	-32.6	6621	949	104	-18	72
21.4	-32.6	6740	964	97	-21	73
21.5	-32.6	6685	963	98	-20	71
21.6	-32.6	6797	953	100	-27	64
21.7	-32.6	6796	982	104	-28	66
21.8	-32.6	6932	979	100	-39	61
21.9	-32.6	7015	977	100	-38	61
22	-32.6	6940	953	103	-49	51
22.1	-32.6	7085	961	107	-40	49
22.2	-32.6	7072	954	106	-32	40
22.3	-32.6	6964	917	109	-36	46
22.4	-32.6	6847	905	104	-36	60
22.5	-32.6	6774	884	100	-33	58
22.6	-32.6	6574	889	101	-25	60
22.7	-32.6	6463	908	109	-34	65
22.8	-32.6	6268	931	111	-41	69
22.9	-32.6	6153	912	110	-28	74
23	-32.6	6245	890	114	-35	73
23.1	-32.6	6326	861	107	-39	66
23.2	-32.6	6348	835	108	-33	60
23.3	-32.6	6382	829	101	-41	57
23.4	-32.6	6366	835	93	-27	56
23.5	-32.6	6225	847	97	-30	59
23.6	-32.6	6118	854	106	-31	64
23.7	-32.6	6100	842	93	-36	54
23.8	-32.6	6104	837	91	-39	48
23.9	-32.6	6223	812	87	-36	50
24	-32.6	6276	800	71	-31	38
24.1	-32.6	6354	798	75	-33	38
24.2	-32.6	6377	816	81	-22	42
24.3	-32.6	6335	767	75	-24	39
24.4	-32.6	6326	741	82	-21	51
24.5	-32.6	6534	789	80	-36	56
24.6	-32.6	6451	798	65	-39	43
24.7	-32.6	6460	799	75	-41	40
24.8	-32.6	6307	778	85	-33	59
24.9	-32.6	6301	778	84	-28	63
25	-32.6	6220	771	83	-22	67
25.1	-32.6	6162	785	75	-28	62
25.2	-32.6	6068	735	80	-16	68
25.3	-32.6	5590	663	88	-26	63
25.4	-32.6	5323	670	105	-16	66
25.5	-32.6	5496	682	75	-11	57
25.6	-32.6	5256	605	74	-16	62
25.7	-32.6	5598	610	67	-24	44
25.8	-32.6	5847	640	80	-21	55
25.9	-32.6	6004	664	63	-20	60
26	-32.6	5786	614	72	-16	64
26.1	-32.6	5543	560	79	-18	54
26.2	-32.6	5725	560	82	-5	53
26.3	-32.6	5945	583	52	3	45
26.4	-32.6	5624	596	84	0	44
26.5	-32.6	5648	565	102	-21	41
26.6	-32.6	5783	538	89	-24	58
26.7	-32.6	6010	590	66	-25	64
26.8	-32.6	5697	541	77	-29	60
26.9	-32.6	5271	516	88	-36	51
27	-32.6	5078	530	69	-41	52
27.1	-32.6	5517	519	73	-37	34
27.2	-32.6	5490	516	84	-43	36
27.3	-32.6	5511	452	103	-35	39
27.4	-32.6	5833	551	97	-44	29
27.5	-32.6	5915	534	98	-45	25
27.6	-32.6	5924	487	117	-62	34
27.7	-32.6	6215	475	121	-53	45
27.8	-32.6	6208	447	101	-38	39
27.9	-32.6	6404	399	83	-40	30
28	-32.6	6356	366	107	-38	47
28.1	-32.6	6437	301	103	-33	51
28.2	-32.6	6586	318	106	-26	51
28.3	-32.6	6423	368	117	-19	42
28.4	-32.6	6286	373	113	-27	22
28.5	-32.6	6080	324	102	-18	19
18.4	-32.5	6146	626	141	-6	0
18.5	-32.5	6223	678	150	-25	10
18.6	-32.5	6587	736	147	-28	21
18.7	-32.5	6574	772	156	-18	37
18.8	-32.5	6613	749	194	-11	27
18.9	-32.5	6418	785	191	-22	38
19	-32.5	6654	865	175	-44	53
19.1	-32.5	5945	833	207	-33	61
19.2	-32.5	5634	842	185	-27	74
19.3	-32.5	5890	945	178	-31	60
19.4	-32.5	5776	953	174	-41	66
19.5	-32.5	6256	981	166	-59	74
19.6	-32.5	6937	1116	159	-65	80
19.7	-32.5	7525	1052	149	-63	74
19.8	-32.5	7522	1120	136	-66	84
19.9	-32.5	7852	1084	137	-58	87
20	-32.5	7585	1102	135	-59	79
20.1	-32.5	7038	1004	134	-39	72
20.2	-32.5	7306	1021	126	-36	62
20.3	-32.5	7056	973	131	-23	60
20.4	-32.5	5911	922	139	1	54
20.5	-32.5	5374	946	125	13	63
20.6	-32.5	5144	885	117	15	69
20.7	-32.5	5118	891	117	7	64
20.8	-32.5	5490	940	115	-13	58
20.9	-32.5	5525	954	106	-21	59
21	-32.5	5595	957	98	-28	56
21.1	-32.5	5571	911	97	-7	56
21.2	-32.5	5666	866	99	1	56
21.3	-32.5	6200	885	92	-13	69
21.4	-32.5	6424	912	98	-10	67
21.5	-32.5	6643	948	89	-5	71
21.6	-32.5	6773	967	91	-9	61
21.7	-32.5	6924	972	92	-13	66
21.8	-32.5	6908	974	93	-24	64
21.9	-32.5	6943	976	95	-31	57
22	-32.5	6943	951	93	-33	56
22.1	-32.5	6964	944	86	-34	50
22.2	-32.5	6896	926	93	-28	48
22.3	-32.5	6922	926	98	-25	57
22.4	-32.5	6882	922	97	-29	68
22.5	-32.5	6789	887	95	-27	66
22.6	-32.5	6683	902	103	-26	65
22.7	-32.5	6468	889	115	-28	60
22.8	-32.5	6330	888	106	-30	68
22.9	-32.5	6116	910	122	-35	80
23	-32.5	6184	894	114	-38	74
23.1	-32.5	6403	863	98	-30	67
23.2	-32.5	6402	870	98	-34	65
23.3	-32.5	6316	852	96	-31	61
23.4	-32.5	6294	850	89	-24	58
23.5	-32.5	6193	829	98	-22	66
23.6	-32.5	6025	830	99	-19	64
23.7	-32.5	6041	817	87	-28	58
23.8	-32.5	6117	797	80	-18	55
23.9	-32.5	6158	791	72	-10	51
24	-32.5	6226	812	74	-23	53
24.1	-32.5	6319	841	77	-27	53
24.2	-32.5	6323	802	77	-32	52
24.3	-32.5	6085	690	85	-15	55
24.4	-32.5	6197	695	72	-26	47
24.5	-32.5	6369	768	63	-17	47
24.6	-32.5	6328	764	72	1	49
24.7	-32.5	6289	751	68	3	52
24.8	-32.5	6144	728	74	10	62
24.9	-32.5	6071	732	85	-3	61
25	-32.5	6011	750	80	-6	77
25.1	-32.5	5969	738	84	-14	77
25.2	-32.5	5666	674	93	-19	65
25.3	-32.5	5176	656	86	-17	73
25.4	-32.5	5431	682	70	-13	63
25.5	-32.5	5388	672	54	-14	56
25.6	-32.5	5365	634	45	-21	51
25.7	-32.5	5583	632	58	-28	54
25.8	-32.5	5852	642	58	-24	59
25.9	-32.5	5515	605	66	-16	54
26	-32.5	5713	630	60	-4	51
26.1	-32.5	5320	636	70	-2	55
26.2	-32.5	5326	626	81	0	56
26.3	-32.5	5482	573	81	3	47
26.4	-32.5	5643	626	63	-2	45
26.5	-32.5	5477	628	76	-23	51
26.6	-32.5	5325	572	66	-42	44
26.7	-32.5	5815	496	70	-35	43
26.8	-32.5	5486	552	69	-34	36
26.9	-32.5	4768	631	77	-41	54
27	-32.5	5063	640	77	-31	57
27.1	-32.5	5155	658	91	-29	42
27.2	-32.5	5297	635	96	-31	46
27.3	-32.5	5424	602	86	-32	36
27.4	-32.5	5409	482	87	-37	35
27.5	-32.5	5905	531	114	-53	32
27.6	-32.5	5955	502	87	-49	25
27.7	-32.5	6066	468	74	-43	35
27.8	-32.5	6303	437	60	-45	36
27.9	-32.5	6281	395	64	-43	36
28	-32.5	6613	388	58	-56	43
28.1	-32.5	6575	359	62	-39	40
28.2	-32.5	6503	365	80	-41	32
28.3	-32.5	6144	386	97	-35	23
28.4	-32.5	6130	378	90	-29	27
28.5	-32.5	6192	384	106	-33	13
28.6	-32.5	6091	296	96	-12	14
18.4	-32.4	6366	557	146	-14	4
18.5	-32.4	6438	614	146	-20	9
18.6	-32.4	6507	682	157	-11	17
18.7	-32.4	6433	743	152	-13	38
18.8	-32.4	6452	728	192	-15	33
18.9	-32.4	6499	784	200	-20	48
19	-32.4	6794	809	199	-30	52
19.1	-32.4	5642	797	200	-31	63
19.2	-32.4	5339	869	183	-25	69
19.3	-32.4	5899	965	171	-39	62
19.4	-32.4	5955	960	170	-50	55
19.5	-32.4	6324	1075	161	-68	60
19.6	-32.4	7138	1112	160	-70	71
19.7	-32.4	7578	1071	148	-69	69
19.8	-32.4	7284	1157	134	-57	83
19.9	-32.4	7992	1059	127	-53	82
20	-32.4	7955	1069	123	-53	76
20.1	-32.4	7222	1136	124	-50	74
20.2	-32.4	7209	1003	118	-24	62
20.3	-32.4	6791	920	129	2	60
20.4	-32.4	5615	938	135	11	63
20.5	-32.4	5293	917	124	14	69
20.6	-32.4	5243	929	116	-13	63
20.7	-32.4	5503	979	111	-28	65
20.8	-32.4	5541	945	112	-28	55
20.9	-32.4	5732	968	105	-31	59
21	-32.4	5720	982	102	-26	56
21.1	-32.4	5539	932	100	-14	53
21.2	-32.4	5342	867	83	-2	58
21.3	-32.4	5397	845	90	3	63
21.4	-32.4	5801	870	87	2	64
21.5	-32.4	6439	891	88	-5	62
21.6	-32.4	6498	901	88	-6	59
21.7	-32.4	6532	900	87	-6	72
21.8	-32.4	6671	930	92	-14	71
21.9	-32.4	6757	927	94	-19	64
22	-32.4	6909	938	89	-26	63
22.1	-32.4	6987	936	82	-27	63
22.2	-32.4	6886	930	86	-24	59
22.3	-32.4	6765	901	93	-18	67
22.4	-32.4	6762	894	97	-23	69
22.5	-32.4	6718	899	91	-20	66
22.6	-32.4	6749	908	91	-23	70
22.7	-32.4	6418	880	97	-25	68
22.8	-32.4	6159	891	110	-20	72
22.9	-32.4	6308	898	106	-18	67
23	-32.4	6182	885	98	-18	63
23.1	-32.4	6167	885	96	-19	67
23.2	-32.4	6224	878	103	-24	64
23.3	-32.4	6282	830	93	-15	64
23.4	-32.4	6113	767	92	-14	63
23.5	-32.4	6089	761	97	-14	68
23.6	-32.4	5931	824	95	-29	64
23.7	-32.4	5951	801	85	-25	59
23.8	-32.4	5806	719	80	1	45
23.9	-32.4	5791	684	68	5	44
24	-32.4	6230	761	66	4	52
24.1	-32.4	6190	793	62	-4	53
24.2	-32.4	6299	809	57	-18	50
24.3	-32.4	6346	798	55	-30	46
24.4	-32.4	6392	760	59	-24	54
24.5	-32.4	6389	770	59	-22	50
24.6	-32.4	6225	729	63	1	49
24.7	-32.4	5861	645	78	4	54
24.8	-32.4	5838	650	81	10	52
24.9	-32.4	5731	644	90	-1	47
25	-32.4	5544	659	89	-2	52
25.1	-32.4	5653	695	77	-17	57
25.2	-32.4	5085	664	77	-34	59
25.3	-32.4	5220	658	63	-17	66
25.4	-32.4	5134	701	60	-20	69
25.5	-32.4	5353	690	58	-12	57
25.6	-32.4	5508	668	54	-36	66
25.7	-32.4	5858	715	45	-52	56
25.8	-32.4	5837	693	55	-35	67
25.9	-32.4	5395	670	55	-21	65
26	-32.4	5084	640	56	-9	62
26.1	-32.4	5412	615	49	5	56
26.2	-32.4	5057	672	71	-19	57
26.3	-32.4	4982	661	93	-34	58
26.4	-32.4	4857	611	66	-36	44
26.5	-32.4	5015	623	58	-43	47
26.6	-32.4	4765	679	65	-30	54
26.7	-32.4	5035	675	81	-39	43
26.8	-32.4	5058	683	82	-31	56
26.9	-32.4	5210	673	47	-22	46
27	-32.4	5100	705	76	-42	41
27.1	-32.4	5262	680	72	-35	41
27.2	-32.4	5411	661	78	-30	33
27.3	-32.4	5602	607	54	-35	26
27.4	-32.4	5444	578	92	-48	34
27.5	-32.4	5659	527	97	-58	27
27.6	-32.4	5859	530	105	-69	22
27.7	-32.4	6065	473	83	-39	18
27.8	-32.4	6225	455	57	-50	30
27.9	-32.4	6484	443	53	-48	30
28	-32.4	6134	517	102	-62	33
28.1	-32.4	6188	457	75	-63	28
28.2	-32.4	6164	446	83	-51	36
28.3	-32.4	6017	450	102	-49	33
28.4	-32.4	6156	377	90	-38	30
28.5	-32.4	6277	351	96	-33	32
28.6	-32.4	6299	343	99	-12	30
28.7	-32.4	6203	317	108	-9	22
18.4	-32.3	6185	550	122	-28	10
18.5	-32.3	6276	598	159	-11	10
18.6	-32.3	6316	717	132	-30	24
18.7	-32.3	6573	699	165	-2	23
18.8	-32.3	6373	763	193	-15	45
18.9	-32.3	6631	795	163	-26	51
19	-32.3	6721	811	202	-26	55
19.1	-32.3	5643	853	210	-24	67
19.2	-32.3	6068	916	187	-27	66
19.3	-32.3	5947	971	171	-32	56
19.4	-32.3	6122	975	171	-46	51
19.5	-32.3	6504	1068	165	-63	58
19.6	-32.3	7180	1114	158	-70	70
19.7	-32.3	7568	1080	147	-62	70
19.8	-32.3	7710	1082	137	-63	71
19.9	-32.3	7859	1020	124	-50	70
20	-32.3	7166	1113	118	-48	73
20.1	-32.3	7102	1068	110	-34	69
20.2	-32.3	6368	889	136	-3	50
20.3	-32.3	5664	878	140	8	59
20.4	-32.3	5601	939	119	-13	66
20.5	-32.3	5483	958	113	-3	70
20.6	-32.3	5473	976	119	-13	65
20.7	-32.3	5551	974	108	-35	63
20.8	-32.3	5394	942	107	-26	63
20.9	-32.3	5753	1007	99	-35	62
21	-32.3	5915	1018	94	-32	63
21.1	-32.3	5595	952	92	-23	58
21.2	-32.3	5495	922	82	-13	56
21.3	-32.3	5498	946	76	-16	57
21.4	-32.3	5622	933	77	-14	54
21.5	-32.3	5379	849	75	-4	59
21.6	-32.3	5950	838	86	-1	60
21.7	-32.3	6277	882	85	-1	63
21.8	-32.3	6513	900	83	-9	56
21.9	-32.3	6219	844	82	-11	52
22	-32.3	6258	848	79	-13	56
22.1	-32.3	6452	848	80	-10	61
22.2	-32.3	6648	892	94	-16	67
22.3	-32.3	6556	896	94	-5	62
22.4	-32.3	6235	837	86	-6	61
22.5	-32.3	5903	782	78	-3	66
22.6	-32.3	6382	839	85	-9	66
22.7	-32.3	6365	859	82	-13	68
22.8	-32.3	6167	849	94	-11	69
22.9	-32.3	6091	821	86	-26	65
23	-32.3	6174	840	78	-19	63
23.1	-32.3	6186	857	83	-14	61
23.2	-32.3	6167	822	91	-11	60
23.3	-32.3	6029	775	84	-24	56
23.4	-32.3	6126	784	72	-35	62
23.5	-32.3	6065	832	80	-37	61
23.6	-32.3	6119	814	88	-32	59
23.7	-32.3	6098	820	90	-14	57
23.8	-32.3	5688	722	91	-18	46
23.9	-32.3	5386	632	79	-14	46
24	-32.3	6109	688	67	-4	52
24.1	-32.3	5940	710	72	-8	57
24.2	-32.3	5879	675	50	-10	36
24.3	-32.3	6165	744	50	-10	35
24.4	-32.3	6272	744	58	-13	36
24.5	-32.3	6154	724	67	-15	40
24.6	-32.3	6039	683	73	-12	46
24.7	-32.3	5543	646	79	-10	55
24.8	-32.3	5450	626	87	-5	59
24.9	-32.3	5356	643	86	-7	61
25	-32.3	5327	698	65	-18	49
25.1	-32.3	4919	627	67	-17	52
25.2	-32.3	4765	624	57	-26	71
25.3	-32.3	4872	667	45	-38	61
25.4	-32.3	4978	632	52	-41	59
25.5	-32.3	5076	623	56	-39	64
25.6	-32.3	5383	660	49	-36	65
25.7	-32.3	5843	709	46	-41	64
25.8	-32.3	5929	769	44	-36	68
25.9	-32.3	5648	732	44	-21	65
26	-32.3	5273	679	41	-27	65
26.1	-32.3	5144	656	42	-14	67
26.2	-32.3	4841	658	54	-9	71
26.3	-32.3	4949	640	44	-2	67
26.4	-32.3	4638	675	35	-9	53
26.5	-32.3	4673	703	46	-8	69
26.6	-32.3	4816	713	52	-7	67
26.7	-32.3	5220	710	44	-32	64
26.8	-32.3	5164	680	42	-24	58
26.9	-32.3	5222	674	63	-22	66
27	-32.3	5310	635	49	-35	42
27.1	-32.3	5314	618	48	-39	36
27.2	-32.3	5500	628	70	-37	41
27.3	-32.3	5654	545	49	-35	28
27.4	-32.3	5691	553	42	-41	34
27.5	-32.3	5633	526	56	-40	35
27.6	-32.3	5871	506	56	-40	20
27.7	-32.3	6365	491	51	-42	15
27.8	-32.3	6272	474	61	-34	26
27.9	-32.3	6116	500	77	-39	29
28	-32.3	5805	557	97	-57	34
28.1	-32.3	5935	498	59	-69	28
28.2	-32.3	6001	468	65	-56	51
28.3	-32.3	6062	449	87	-41	39
28.4	-32.3	6110	430	82	-40	13
28.5	-32.3	6102	387	88	-41	32
28.6	-32.3	6307	342	93	-21	31
28.7	-32.3	6360	357	105	-15	26
28.8	-32.3	6315	267	85	-3	15
18.4	-32.2	6050	544	127	-23	4
18.5	-32.2	6159	624	117	-32	14
18.6	-32.2	6290	649	121	-16	25
18.7	-32.2	6348	697	155	-16	35
18.8	-32.2	6392	749	163	-29	50
18.9	-32.2	6831	858	151	-36	61
19	-32.2	6207	786	197	-20	52
19.1	-32.2	5790	846	198	-29	67
19.2	-32.2	6405	914	187	-31	50
19.3	-32.2	6223	904	176	-26	46
19.4	-32.2	6440	930	171	-35	40
19.5	-32.2	6684	1028	151	-65	56
19.6	-32.2	7012	1050	143	-60	59
19.7	-32.2	7189	1060	141	-59	53
19.8	-32.2	7441	1065	139	-62	47
19.9	-32.2	7429	1038	138	-54	52
20	-32.2	7056	1014	127	-31	66
20.1	-32.2	6851	956	128	-11	56
20.2	-32.2	6162	884	124	-9	55
20.3	-32.2	5664	933	118	-6	69
20.4	-32.2	5886	1000	110	-20	75
20.5	-32.2	5747	991	114	-22	64
20.6	-32.2	5321	939	117	-12	69
20.7	-32.2	5638	982	102	-18	69
20.8	-32.2	5622	1007	101	-16	68
20.9	-32.2	5695	990	94	-23	72
21	-32.2	5905	1032	90	-36	62
21.1	-32.2	6087	1021	87	-44	59
21.2	-32.2	5851	980	82	-32	56
21.3	-32.2	5742	959	80	-21	57
21.4	-32.2	5639	934	73	-18	64
21.5	-32.2	5634	908	67	1	65
21.6	-32.2	5873	881	69	0	57
21.7	-32.2	5486	844	77	2	58
21.8	-32.2	5838	835	71	-1	59
21.9	-32.2	6170	873	70	-11	54
22	-32.2	6021	840	70	-15	54
22.1	-32.2	6088	830	80	-13	54
22.2	-32.2	6404	850	78	-8	58
22.3	-32.2	6318	836	84	-1	58
22.4	-32.2	5388	786	84	8	72
22.5	-32.2	5361	784	77	20	65
22.6	-32.2	5537	763	75	-10	59
22.7	-32.2	6189	808	80	-11	73
22.8	-32.2	6226	854	91	-9	72
22.9	-32.2	6251	828	93	-24	64
23	-32.2	6120	793	83	-23	61
23.1	-32.2	6078	769	86	-19	57
23.2	-32.2	6215	826	75	-22	56
23.3	-32.2	6059	931	78	-34	59
23.4	-32.2	6152	880	68	-32	55
23.5	-32.2	6153	829	79	-17	52
23.6	-32.2	6111	816	82	-14	48
23.7	-32.2	6060	804	85	-16	51
23.8	-32.2	5556	745	83	-22	52
23.9	-32.2	5154	701	83	-14	52
24	-32.2	5013	655	73	-14	51
24.1	-32.2	5476	607	61	-8	54
24.2	-32.2	5949	706	38	-10	33
24.3	-32.2	6145	724	50	-11	37
24.4	-32.2	6099	734	56	-18	46
24.5	-32.2	6131	772	46	-35	38
24.6	-32.2	5973	749	68	-22	50
24.7	-32.2	5654	766	58	-37	66
24.8	-32.2	5317	722	66	-20	69
24.9	-32.2	4614	749	65	-25	67
25	-32.2	4831	753	47	-18	66
25.1	-32.2	4744	702	41	-21	54
25.2	-32.2	4874	718	41	-30	54
25.3	-32.2	5347	753	29	-46	47
25.4	-32.2	5454	761	25	-49	47
25.5	-32.2	5586	775	30	-36	64
25.6	-32.2	5801	795	30	-44	64
25.7	-32.2	5871	789	34	-40	69
25.8	-32.2	5829	807	50	-49	71
25.9	-32.2	5964	825	44	-28	68
26	-32.2	5897	811	38	-34	63
26.1	-32.2	5480	766	31	-38	62
26.2	-32.2	5098	716	24	-21	61
26.3	-32.2	5098	719	30	-15	67
26.4	-32.2	4981	732	29	-10	60
26.5	-32.2	5062	670	14	-16	56
26.6	-32.2	5049	748	30	-25	55
26.7	-32.2	5421	803	35	-32	49
26.8	-32.2	5557	841	24	-42	44
26.9	-32.2	5398	684	46	-32	50
27	-32.2	5516	656	50	-28	35
27.1	-32.2	5926	729	20	-43	28
27.2	-32.2	5684	610	54	-35	37
27.3	-32.2	5712	579	51	-42	42
27.4	-32.2	5884	525	47	-44	39
27.5	-32.2	6081	574	40	-42	33
27.6	-32.2	5959	530	39	-45	27
27.7	-32.2	6080	513	64	-37	38
27.8	-32.2	6047	499	61	-46	33
27.9	-32.2	5721	583	89	-62	38
28	-32.2	5782	559	96	-67	36
28.1	-32.2	5847	561	98	-72	42
28.2	-32.2	5817	540	95	-66	33
28.3	-32.2	5825	518	99	-55	32
28.4	-32.2	5876	504	87	-41	25
28.5	-32.2	6206	403	77	-25	22
28.6	-32.2	6376	340	73	-25	26
28.7	-32.2	6303	327	84	-22	34
28.8	-32.2	6516	312	91	-28	28
28.9	-32.2	6335	312	104	-18	15
18.4	-32.1	6168	491	130	-19	5
18.5	-32.1	6446	515	151	-7	14
18.6	-32.1	6411	597	145	-12	19
18.7	-32.1	6258	703	156	-31	40
18.8	-32.1	6554	771	142	-34	52
18.9	-32.1	6607	760	180	-18	44
19	-32.1	6253	776	201	-29	49
19.1	-32.1	6514	852	186	-27	49
19.2	-32.1	6689	912	179	-36	45
19.3	-32.1	6713	913	182	-45	42
19.4	-32.1	6713	928	175	-60	40
19.5	-32.1	6574	1024	155	-71	60
19.6	-32.1	6731	1086	145	-55	61
19.7	-32.1	7044	1114	137	-60	61
19.8	-32.1	7302	1033	138	-48	42
19.9	-32.1	7267	1057	142	-42	45
20	-32.1	7048	953	132	-23	58
20.1	-32.1	5988	882	133	-16	49
20.2	-32.1	5820	909	122	-9	59
20.3	-32.1	5718	957	110	-15	70
20.4	-32.1	6010	1015	109	-27	68
20.5	-32.1	5743	999	108	-27	74
20.6	-32.1	5643	960	111	-22	79
20.7	-32.1	5805	982	98	-24	77
20.8	-32.1	5609	974	88	-25	68
20.9	-32.1	5920	1035	89	-27	73
21	-32.1	6004	1033	90	-34	66
21.1	-32.1	5883	1021	78	-31	67
21.2	-32.1	6103	1037	76	-45	56
21.3	-32.1	5876	981	78	-35	58
21.4	-32.1	5864	959	66	-31	66
21.5	-32.1	5846	958	66	-20	63
21.6	-32.1	5765	926	67	-18	55
21.7	-32.1	5644	909	58	-15	56
21.8	-32.1	5987	942	54	-21	45
21.9	-32.1	5986	955	70	-23	48
22	-32.1	6038	919	76	-22	57
22.1	-32.1	5898	875	82	-20	56
22.2	-32.1	5685	873	76	-16	55
22.3	-32.1	5665	841	69	-8	57
22.4	-32.1	5335	819	68	-2	61
22.5	-32.1	5452	855	62	-3	55
22.6	-32.1	5267	782	70	-4	62
22.7	-32.1	5620	760	74	-9	67
22.8	-32.1	5812	804	80	-16	64
22.9	-32.1	6053	822	74	-17	63
23	-32.1	6216	841	65	-25	60
23.1	-32.1	6229	883	65	-39	52
23.2	-32.1	6149	852	69	-30	53
23.3	-32.1	6188	871	68	-28	54
23.4	-32.1	6219	866	81	-14	54
23.5	-32.1	6083	808	87	-9	45
23.6	-32.1	5839	820	78	-16	48
23.7	-32.1	5723	807	83	-17	46
23.8	-32.1	5440	798	65	-27	57
23.9	-32.1	5398	800	68	-28	57
24	-32.1	5115	781	61	-16	65
24.1	-32.1	4967	684	60	-23	51
24.2	-32.1	5532	661	56	-16	48
24.3	-32.1	5603	639	53	-20	35
24.4	-32.1	5685	695	52	-20	41
24.5	-32.1	5881	693	60	-23	43
24.6	-32.1	5817	768	53	-22	51
24.7	-32.1	5798	835	35	-21	53
24.8	-32.1	5563	811	42	-24	60
24.9	-32.1	5206	845	44	-32	60
25	-32.1	5031	781	27	-23	53
25.1	-32.1	5242	833	18	-27	42
25.2	-32.1	5374	801	22	-28	40
25.3	-32.1	5580	817	16	-45	51
25.4	-32.1	5806	845	17	-52	46
25.5	-32.1	5874	843	27	-42	58
25.6	-32.1	5940	826	21	-53	64
25.7	-32.1	5720	785	32	-43	67
25.8	-32.1	5716	802	48	-35	65
25.9	-32.1	5808	832	48	-21	66
[truncated: 253,722 more rows]
