# Supplementary material for: Estimating Air Temperature and Its Influence on Malaria Transmission across Africa
Source: PLoS One. 2013 Feb 20;8(2):e56487. doi: 10.1371/journal.pone.0056487 (PMC3577915; doi:10.1371/journal.pone.0056487)
Supplement: Calculation S2 — Example demonstrating how to calculate time series from the Fourier transforms published in Datasets S1 and S2 as an Excel spreadsheet. (XLS) [file pone.0056487.s008.xls]

## Sheet: FT_2003-2006_64ppyear_ERAday_0_
4	number of years of data used in the Fourier Transform
64	time points per year used in the Fourier Transform
location		Fourier Transform					Time Series: constant term H0 only
longitude	latitude	H0	ReH1	ImH1	ReH2	ImH2	1	2	3	4	5	6	7	8	9	10	11	12	13	14	15	16	17	18	19	20	21	22	23	24	25	26	27	28	29	30	31	32	33	34	35	36	37	38	39	40	41	42	43
20	-34.8	5705	437	108	19	28	22.2852	22.2852	22.2852	22.2852	22.2852	22.2852	22.2852	22.2852	22.2852	22.2852	22.2852	22.2852	22.2852	22.2852	22.2852	22.2852	22.2852	22.2852	22.2852	22.2852	22.2852	22.2852	22.2852	22.2852	22.2852	22.2852	22.2852	22.2852	22.2852	22.2852	22.2852	22.2852	22.2852	22.2852	22.2852	22.2852	22.2852	22.2852	22.2852	22.2852	22.2852	22.2852	22.2852
19.6	-34.7	5775	435	119	21	25	22.5586	22.5586	22.5586	22.5586	22.5586	22.5586	22.5586	22.5586	22.5586	22.5586	22.5586	22.5586	22.5586	22.5586	22.5586	22.5586	22.5586	22.5586	22.5586	22.5586	22.5586	22.5586	22.5586	22.5586	22.5586	22.5586	22.5586	22.5586	22.5586	22.5586	22.5586	22.5586	22.5586	22.5586	22.5586	22.5586	22.5586	22.5586	22.5586	22.5586	22.5586	22.5586	22.5586
19.7	-34.7	5661	474	113	29	37	22.1133	22.1133	22.1133	22.1133	22.1133	22.1133	22.1133	22.1133	22.1133	22.1133	22.1133	22.1133	22.1133	22.1133	22.1133	22.1133	22.1133	22.1133	22.1133	22.1133	22.1133	22.1133	22.1133	22.1133	22.1133	22.1133	22.1133	22.1133	22.1133	22.1133	22.1133	22.1133	22.1133	22.1133	22.1133	22.1133	22.1133	22.1133	22.1133	22.1133	22.1133	22.1133	22.1133
19.8	-34.7	5665	502	114	34	27	22.1289	22.1289	22.1289	22.1289	22.1289	22.1289	22.1289	22.1289	22.1289	22.1289	22.1289	22.1289	22.1289	22.1289	22.1289	22.1289	22.1289	22.1289	22.1289	22.1289	22.1289	22.1289	22.1289	22.1289	22.1289	22.1289	22.1289	22.1289	22.1289	22.1289	22.1289	22.1289	22.1289	22.1289	22.1289	22.1289	22.1289	22.1289	22.1289	22.1289	22.1289	22.1289	22.1289
19.9	-34.7	5781	482	100	30	35	22.582	22.582	22.582	22.582	22.582	22.582	22.582	22.582	22.582	22.582	22.582	22.582	22.582	22.582	22.582	22.582	22.582	22.582	22.582	22.582	22.582	22.582	22.582	22.582	22.582	22.582	22.582	22.582	22.582	22.582	22.582	22.582	22.582	22.582	22.582	22.582	22.582	22.582	22.582	22.582	22.582	22.582	22.582
20	-34.7	5715	486	104	16	25	22.3242	22.3242	22.3242	22.3242	22.3242	22.3242	22.3242	22.3242	22.3242	22.3242	22.3242	22.3242	22.3242	22.3242	22.3242	22.3242	22.3242	22.3242	22.3242	22.3242	22.3242	22.3242	22.3242	22.3242	22.3242	22.3242	22.3242	22.3242	22.3242	22.3242	22.3242	22.3242	22.3242	22.3242	22.3242	22.3242	22.3242	22.3242	22.3242	22.3242	22.3242	22.3242	22.3242
20.1	-34.7	5644	483	120	16	14	22.0469	22.0469	22.0469	22.0469	22.0469	22.0469	22.0469	22.0469	22.0469	22.0469	22.0469	22.0469	22.0469	22.0469	22.0469	22.0469	22.0469	22.0469	22.0469	22.0469	22.0469	22.0469	22.0469	22.0469	22.0469	22.0469	22.0469	22.0469	22.0469	22.0469	22.0469	22.0469	22.0469	22.0469	22.0469	22.0469	22.0469	22.0469	22.0469	22.0469	22.0469	22.0469	22.0469
19.4	-34.6	5610	435	114	-2	24	21.9141	21.9141	21.9141	21.9141	21.9141	21.9141	21.9141	21.9141	21.9141	21.9141	21.9141	21.9141	21.9141	21.9141	21.9141	21.9141	21.9141	21.9141	21.9141	21.9141	21.9141	21.9141	21.9141	21.9141	21.9141	21.9141	21.9141	21.9141	21.9141	21.9141	21.9141	21.9141	21.9141	21.9141	21.9141	21.9141	21.9141	21.9141	21.9141	21.9141	21.9141	21.9141	21.9141
19.5	-34.6	5708	489	121	2	39	22.2969	22.2969	22.2969	22.2969	22.2969	22.2969	22.2969	22.2969	22.2969	22.2969	22.2969	22.2969	22.2969	22.2969	22.2969	22.2969	22.2969	22.2969	22.2969	22.2969	22.2969	22.2969	22.2969	22.2969	22.2969	22.2969	22.2969	22.2969	22.2969	22.2969	22.2969	22.2969	22.2969	22.2969	22.2969	22.2969	22.2969	22.2969	22.2969	22.2969	22.2969	22.2969	22.2969
19.6	-34.6	5711	491	125	18	34	22.3086	22.3086	22.3086	22.3086	22.3086	22.3086	22.3086	22.3086	22.3086	22.3086	22.3086	22.3086	22.3086	22.3086	22.3086	22.3086	22.3086	22.3086	22.3086	22.3086	22.3086	22.3086	22.3086	22.3086	22.3086	22.3086	22.3086	22.3086	22.3086	22.3086	22.3086	22.3086	22.3086	22.3086	22.3086	22.3086	22.3086	22.3086	22.3086	22.3086	22.3086	22.3086	22.3086
longitude	latitude						Time Series: constant term H0 and annual mode H1
20	-34.8						25.7132	25.7262	25.7382	25.7492	25.7591	25.768	25.7759	25.7827	25.7885	25.7933	25.797	25.7997	25.8013	25.8019	25.8015	25.8	25.7975	25.7939	25.7893	25.7837	25.777	25.7693	25.7605	25.7507	25.7399	25.7281	25.7152	25.7014	25.6865	25.6706	25.6537	25.6358	25.617	25.5971	25.5762	25.5544	25.5316	25.5079	25.4832	25.4575	25.4309	25.4034	25.3749
19.6	-34.7						25.9725	25.987	26.0005	26.0129	26.0244	26.0348	26.0441	26.0525	26.0598	26.0661	26.0713	26.0755	26.0786	26.0807	26.0818	26.0818	26.0807	26.0787	26.0756	26.0714	26.0662	26.06	26.0527	26.0444	26.035	26.0246	26.0132	26.0008	25.9874	25.9729	25.9574	25.9409	25.9235	25.905	25.8855	25.865	25.8436	25.8212	25.7978	25.7735	25.7482	25.7219	25.6948
19.7	-34.7						25.8311	25.8446	25.857	25.8684	25.8786	25.8877	25.8957	25.9025	25.9083	25.9129	25.9164	25.9187	25.92	25.9201	25.9191	25.9169	25.9136	25.9092	25.9037	25.8971	25.8893	25.8804	25.8704	25.8593	25.8471	25.8337	25.8193	25.8037	25.7871	25.7694	25.7506	25.7307	25.7098	25.6877	25.6647	25.6405	25.6154	25.5891	25.5619	25.5336	25.5044	25.4741	25.4428
19.8	-34.7						26.0655	26.0791	26.0915	26.1028	26.1128	26.1217	26.1294	26.1359	26.1412	26.1454	26.1483	26.1501	26.1506	26.15	26.1482	26.1452	26.141	26.1356	26.129	26.1212	26.1123	26.1022	26.0909	26.0784	26.0647	26.0499	26.0339	26.0168	25.9985	25.9791	25.9585	25.9368	25.914	25.89	25.8649	25.8388	25.8115	25.7831	25.7537	25.7231	25.6915	25.6589	25.6252
19.9	-34.7						26.3605	26.3723	26.383	26.3925	26.4009	26.4081	26.4143	26.4193	26.4231	26.4258	26.4274	26.4278	26.4271	26.4253	26.4223	26.4182	26.4129	26.4065	26.399	26.3904	26.3806	26.3697	26.3576	26.3445	26.3302	26.3149	26.2984	26.2808	26.2621	26.2423	26.2215	26.1996	26.1765	26.1525	26.1274	26.1012	26.074	26.0457	26.0164	25.9861	25.9548	25.9225	25.8892
20	-34.7						26.1345	26.1468	26.158	26.168	26.1769	26.1846	26.1912	26.1967	26.201	26.2042	26.2062	26.207	26.2067	26.2053	26.2027	26.199	26.1941	26.188	26.1808	26.1725	26.1631	26.1525	26.1407	26.1278	26.1139	26.0987	26.0825	26.0652	26.0467	26.0271	26.0065	25.9847	25.9619	25.938	25.913	25.887	25.8598	25.8317	25.8025	25.7723	25.741	25.7088	25.6755
20.1	-34.7						25.8359	25.8503	25.8637	25.8759	25.8869	25.8969	25.9056	25.9133	25.9198	25.9251	25.9293	25.9324	25.9343	25.935	25.9346	25.933	25.9303	25.9265	25.9215	25.9153	25.908	25.8995	25.89	25.8792	25.8674	25.8544	25.8402	25.825	25.8086	25.7911	25.7725	25.7528	25.732	25.7102	25.6872	25.6631	25.638	25.6118	25.5846	25.5563	25.5269	25.4966	25.4652
19.4	-34.6						25.3273	25.3411	25.3539	25.3657	25.3765	25.3862	25.3949	25.4026	25.4092	25.4148	25.4194	25.4229	25.4254	25.4269	25.4273	25.4266	25.4249	25.4222	25.4185	25.4137	25.4078	25.401	25.3931	25.3841	25.3742	25.3632	25.3512	25.3382	25.3241	25.3091	25.293	25.276	25.2579	25.2389	25.2188	25.1978	25.1758	25.1529	25.129	25.1041	25.0783	25.0516	25.0239
19.5	-34.6						26.1329	26.1475	26.1609	26.1732	26.1843	26.1943	26.2031	26.2108	26.2173	26.2226	26.2268	26.2299	26.2317	26.2324	26.2319	26.2303	26.2275	26.2235	26.2184	26.2121	26.2046	26.196	26.1862	26.1753	26.1632	26.15	26.1356	26.1201	26.1035	26.0858	26.0669	26.0469	26.0258	26.0035	25.9802	25.9558	25.9303	25.9038	25.8761	25.8474	25.8177	25.7869	25.7551
19.6	-34.6						26.1608	26.1759	26.1898	26.2026	26.2143	26.2248	26.2341	26.2423	26.2493	26.2551	26.2598	26.2633	26.2656	26.2668	26.2667	26.2655	26.2632	26.2596	26.2549	26.249	26.242	26.2338	26.2244	26.2139	26.2022	26.1893	26.1753	26.1602	26.1439	26.1265	26.1079	26.0883	26.0675	26.0455	26.0225	25.9984	25.9732	25.9469	25.9195	25.8911	25.8616	25.831	25.7994
longitude	latitude						Time Series: constant term H1, annual mode H1 and biannual mode H2
20	-34.8						25.8691	25.8894	25.9084	25.9262	25.9428	25.9582	25.9722	25.9851	25.9966	26.0068	26.0158	26.0235	26.0298	26.0349	26.0386	26.041	26.0421	26.0418	26.0402	26.0373	26.033	26.0274	26.0205	26.0122	26.0026	25.9916	25.9793	25.9657	25.9508	25.9345	25.9169	25.8981	25.8779	25.8564	25.8336	25.8096	25.7842	25.7576	25.7298	25.7007	25.6704	25.6389	25.6062
19.6	-34.7						26.1432	26.1641	26.1838	26.2023	26.2195	26.2354	26.2501	26.2635	26.2756	26.2864	26.2959	26.3041	26.311	26.3166	26.3209	26.3238	26.3254	26.3257	26.3246	26.3222	26.3184	26.3134	26.3069	26.2992	26.2901	26.2796	26.2679	26.2548	26.2404	26.2247	26.2077	26.1893	26.1697	26.1488	26.1266	26.1031	26.0784	26.0524	26.0252	25.9967	25.967	25.9362	25.9041
19.7	-34.7						26.0674	26.0905	26.1122	26.1325	26.1513	26.1687	26.1847	26.1992	26.2122	26.2237	26.2338	26.2423	26.2493	26.2548	26.2588	26.2613	26.2622	26.2616	26.2594	26.2557	26.2504	26.2436	26.2353	26.2254	26.2139	26.201	26.1864	26.1704	26.1528	26.1337	26.1131	26.091	26.0673	26.0422	26.0156	25.9876	25.9581	25.9271	25.8947	25.8609	25.8257	25.7891	25.7511
19.8	-34.7						26.3383	26.3586	26.3775	26.3948	26.4107	26.4249	26.4377	26.4489	26.4585	26.4666	26.4731	26.478	26.4814	26.4831	26.4833	26.4819	26.4789	26.4743	26.4681	26.4604	26.451	26.4401	26.4276	26.4135	26.3979	26.3806	26.3619	26.3416	26.3197	26.2963	26.2714	26.245	26.2172	26.1878	26.1569	26.1246	26.0909	26.0558	26.0192	25.9813	25.9419	25.9013	25.8593
19.9	-34.7						26.6042	26.6249	26.6443	26.6622	26.6786	26.6936	26.7071	26.7192	26.7297	26.7387	26.7463	26.7523	26.7568	26.7597	26.7611	26.761	26.7594	26.7562	26.7514	26.7451	26.7372	26.7278	26.7169	26.7044	26.6904	26.6748	26.6577	26.6391	26.6189	26.5972	26.5741	26.5494	26.5233	26.4956	26.4665	26.436	26.404	26.3706	26.3358	26.2995	26.2619	26.223	26.1827
20	-34.7						26.2662	26.285	26.3024	26.3186	26.3335	26.347	26.3592	26.3701	26.3796	26.3877	26.3945	26.3999	26.4039	26.4066	26.4078	26.4077	26.4062	26.4032	26.3989	26.3931	26.386	26.3775	26.3675	26.3562	26.3434	26.3293	26.3138	26.2969	26.2786	26.2589	26.2379	26.2154	26.1917	26.1666	26.1401	26.1123	26.0832	26.0528	26.021	25.988	25.9537	25.9181	25.8813
20.1	-34.7						25.9646	25.9826	25.9993	26.0147	26.0288	26.0416	26.0531	26.0633	26.0722	26.0797	26.0859	26.0908	26.0943	26.0965	26.0973	26.0968	26.095	26.0918	26.0872	26.0813	26.0741	26.0655	26.0556	26.0444	26.0318	26.0179	26.0027	25.9861	25.9683	25.9491	25.9287	25.9069	25.8839	25.8596	25.834	25.8072	25.7792	25.7499	25.7194	25.6877	25.6548	25.6207	25.5854
19.4	-34.6						25.3182	25.3385	25.3577	25.376	25.3932	25.4094	25.4245	25.4385	25.4515	25.4634	25.4742	25.4839	25.4925	25.4999	25.5063	25.5114	25.5155	25.5184	25.5202	25.5208	25.5202	25.5184	25.5155	25.5114	25.5062	25.4997	25.4921	25.4833	25.4733	25.4621	25.4497	25.4361	25.4214	25.4055	25.3883	25.37	25.3506	25.3299	25.3081	25.2851	25.261	25.2357	25.2092
19.5	-34.6						26.159	26.184	26.2078	26.2305	26.2519	26.2721	26.291	26.3087	26.3251	26.3402	26.354	26.3665	26.3777	26.3875	26.396	26.4031	26.4088	26.4132	26.4162	26.4177	26.4179	26.4167	26.414	26.41	26.4045	26.3975	26.3892	26.3793	26.3681	26.3554	26.3413	26.3257	26.3087	26.2902	26.2703	26.249	26.2263	26.2021	26.1765	26.1494	26.121	26.0912	26.0599
19.6	-34.6						26.3105	26.3344	26.3571	26.3784	26.3983	26.4169	26.4341	26.4498	26.4642	26.4771	26.4886	26.4987	26.5073	26.5145	26.5202	26.5244	26.5271	26.5284	26.5281	26.5264	26.5232	26.5185	26.5122	26.5045	26.4953	26.4845	26.4723	26.4586	26.4434	26.4266	26.4084	26.3888	26.3676	26.345	26.3209	26.2953	26.2683	26.2399	26.2101	26.1788	26.1461	26.1121	26.0766
[truncated: 206 more columns]
